# Supplementary material for: Effect of BAFF blockade on the B cell receptor repertoire and transcriptome in a mouse model of systemic lupus erythematosus
Source: Front Immunol. 2024 Jan 9;14:1307392. doi: 10.3389/fimmu.2023.1307392 (PMC10803406; doi:10.3389/fimmu.2023.1307392)
Supplement: Supplementary file 2 [file Table_1.xlsx]

## Sheet: Sheet2
Table S1. The usage of IGHV genes in B cell receptor repertiore of MRL/lpr mice.
													Mann-Whitney test and Holm-Bonferroni correction（Control vs BAFF-R-Fc）
Group	Control						BAFF-R-Fc
IGHV Gene	Control-1	Control-2	Control-3	Control-4	Control-5	Control-6	BAFF-R-Fc-1	BAFF-R-Fc-2	BAFF-R-Fc-3	BAFF-R-Fc-4	BAFF-R-Fc-5	BAFF-R-Fc-6	P value	Adjusted P Value
IGHV1-11	0.000315358	6.23694e-05	0.000220523	0.000276396	5.94884e-05	0.000955232	0	7.95988e-05	0.0011611	0.00147013	0.00020591	0.000383178	0.699134	>0.999999
IGHV1-12	0.0131662	0.0087629	0.0128639	0.0104339	0.00267698	0.00343883	0.00257069	0.0069649	0.00377358	0.00336029	0.0440647	0.0071846	0.484848	>0.999999
IGHV1-13	0	0.000187108	0	6.90989e-05	0.000118977	0	0	0	0	0	0	9.57946e-05	0.30303	>0.999999
IGHV1-14	0.0715863	0.0606854	0.171641	0.0338585	0.056276	0.0628542	0.0415596	0.115856	0.0648766	0.071091	0.0516833	0.05968	0.937229	>0.999999
IGHV1-15	0.0131662	0.0115383	0.0200676	0.0305417	0.0115407	0.0161753	0.0110326	0.0135318	0.0030479	0.0193216	0.0240914	0.0170514	0.818182	>0.999999
IGHV1-18	0.00591296	0.00296255	0.00323434	0.00193477	0.00273647	0.0031841	0.00246358	0.00270636	0.00217707	0.00168014	0.00102955	0.0017243	0.015152	0.914399
IGHV1-19	0.0484863	0.0159666	0.0127904	0.0110558	0.0186794	0.0383366	0.0163882	0.00807928	0.0265602	0.0151213	0.0063832	0.021937	0.484848	>0.999999
IGHV1-20	0.030432	0.0202701	0.0159512	0.013958	0.0176681	0.0191046	0.0170308	0.0374512	0.0454282	0.0181665	0.0197673	0.0367851	0.179654	>0.999999
IGHV1-22	0.000157679	6.23694e-05	0	6.90989e-05	0	0.000254728	0.000107112	7.95988e-05	0.000145138	0	0.000102955	0	>0.999999	>0.999999
IGHV1-23	0	3.11847e-05	7.35078e-05	6.90989e-05	0	0	0	0	0	0	0	0	0.181818	>0.999999
IGHV1-25	0	9.35541e-05	0	0	5.94884e-05	6.36821e-05	0.000107112	0.000119398	0.000145138	0	0	0.000191589	0.166667	>0.999999
IGHV1-26	0.0144276	0.00508311	0.00367539	0.00373134	0.00529447	0.0113354	0.00856898	0.00405954	0.0101597	0.00619553	0.00339751	0.00938787	>0.999999	>0.999999
IGHV1-28	0	3.11847e-05	0	0	0	0	0	3.97994e-05	0	0	0	9.57946e-05	0.454545	>0.999999
IGHV1-31	0.000315358	0.000561325	0.000514555	0.00262576	5.94884e-05	0.000445775	0.000214225	0.00147258	0	0.000630054	0.000308864	0.00114953	0.937229	>0.999999
IGHV1-34	0.044229	0.0474007	0.052264	0.0192786	0.0337299	0.0442591	0.0211011	0.0327151	0.0285922	0.0405334	0.0188407	0.0388926	0.093074	>0.999999
IGHV1-36	0	0	0	6.90989e-05	0.000237954	0.0010826	0	0.000159198	0.00130624	0.000105009	0.00133841	0.000191589	0.25974	>0.999999
IGHV1-37	0.00457269	0.00470889	0.00066157	0.000483693	0.00142772	0.00159205	0.00149957	0.00390034	0.00725689	0.0011551	0.000926593	0.0036402	0.699134	>0.999999
IGHV1-39	0.0281457	0.0930863	0.0341076	0.0187949	0.0326591	0.0280838	0.0269923	0.0131736	0.0323657	0.0158563	0.0555956	0.0240444	0.24026	>0.999999
IGHV1-4	0.000157679	0.00053014	0.000441047	0.000414594	0.00035693	0.000127364	0.000535561	0.0144472	0.000435414	0.000840071	0.000617729	0.000383178	0.041126	0.998842
IGHV1-42	0.00969726	0.01553	0.00904146	0.0107794	0.0123141	0.0175126	0.00546272	0.0115418	0.0107402	0.011341	0.0350046	0.0115911	0.937229	>0.999999
IGHV1-43	0	0	0	6.90989e-05	0	0	0	0	0	0	0	0	>0.999999	>0.999999
IGHV1-47	0.00622832	0.00595628	0.00455748	0.00241846	0.00690065	0.00649557	0.00460583	0.00883547	0.00261248	0.0058805	0.00144137	0.0164767	0.937229	>0.999999
IGHV1-49	0.00496689	0.000436586	0.00110262	0.000690989	0.00202261	0.000764185	0.00246358	0.000756189	0.000435414	0.0011551	0.00936889	0.000574768	>0.999999	>0.999999
IGHV1-5	0.00993378	0.047775	0.0252132	0.0254975	0.0381916	0.0485258	0.0196015	0.0209743	0.029463	0.0214218	0.00730979	0.042437	0.24026	>0.999999
IGHV1-50	0	6.23694e-05	0.000441047	0	0	0	0.000107112	7.95988e-05	0.000580551	0.000105009	0	9.57946e-05	0.112554	>0.999999
IGHV1-52	0.0325607	0.0508311	0.0332255	0.0200387	0.0374182	0.026046	0.0251714	0.0493513	0.0740203	0.0322377	0.0329455	0.0335281	0.699134	>0.999999
IGHV1-53	0.0178177	0.0156235	0.0123493	0.0104339	0.00957763	0.0106349	0.011461	0.0206161	0.00899855	0.0123911	0.0443735	0.0200211	0.309524	>0.999999
IGHV1-54	0	6.23694e-05	0	0	0	0	0.000107112	0	0	0	0	0.000191589	0.454545	>0.999999
IGHV1-55	0.00212867	0.00277544	0.00117613	0.00179657	0.00440214	0.00127364	0.00621251	0.00143278	0.00275762	0.00378032	0.00833934	0.00249066	0.179654	>0.999999
IGHV1-58	0	0	0	0	0	0	0	0	0.000145138	0.000105009	0	0	0.454545	>0.999999
IGHV1-59	0.00512457	0.00190227	0.000808586	0.00103648	0.00166568	0.00171942	0.00182091	0.00831808	0.00174165	0.0023102	0.00123546	0.00105374	0.484848	>0.999999
IGHV1-61	0.00165563	0.00860698	0.00396942	0.00158928	0.00291493	0.00165573	0.00749786	0.00302476	0.0113208	0.00504043	0.00329455	0.00287384	0.179654	>0.999999
IGHV1-62-2	0.00165563	0.00134094	0.0224199	0.00718629	0.00148721	0.00362988	0.000107112	0.000159198	0.00261248	0.00094508	0.000102955	0.00220328	0.064935	0.99998
IGHV1-62-3	7.88395e-05	9.35541e-05	0.000367539	6.90989e-05	5.94884e-05	0.000127364	0	0.000795988	0	0.000210018	0	0	0.274892	>0.999999
IGHV1-63	0.0383948	0.0341161	0.0257277	0.0149254	0.0206425	0.0153474	0.0125321	0.0286954	0.0224964	0.0175365	0.0173994	0.0370725	0.818182	>0.999999
IGHV1-64	0.000394197	0.000124739	0.000367539	6.90989e-05	0.000297442	0.000191046	0	0.000437794	0.000725689	0.000420036	0.000926593	0.000191589	0.179654	>0.999999
IGHV1-66	0.00780511	0.0071413	0.00352837	0.00601161	0.0111838	0.00770553	0.0061054	0.000915386	0.00232221	0.00661556	0.0118398	0.00488552	0.309524	>0.999999
IGHV1-67	0	6.23694e-05	7.35078e-05	0	0	0.000700503	0	0.00246756	0	0	0	0	0.545455	>0.999999
IGHV1-69	0.036345	0.0242305	0.0303587	0.0389718	0.0323022	0.027638	0.1235	0.053371	0.0624093	0.058805	0.0220323	0.0374557	0.093074	>0.999999
IGHV1-7	0.00693787	0.0108523	0.0114672	0.00884467	0.00731707	0.00528561	0.00621251	0.00959166	0.00478955	0.0130211	0.00628024	0.00498132	0.393939	>0.999999
IGHV1-70	0.00307474	0.00252596	0.00367539	0.00905196	0.00166568	0.00146469	0.00214225	0.00107458	0.000580551	0.000840071	0.00154432	0.0035444	0.093074	>0.999999
IGHV1-72	7.88395e-05	3.11847e-05	0.000367539	0	0	0.000509457	0	7.95988e-05	0.000580551	0	0	0	0.545455	>0.999999
IGHV1-74	0.0236518	0.0454985	0.0324904	0.0223881	0.0352171	0.0355346	0.0291345	0.0384064	0.0355588	0.213903	0.0328426	0.0738576	0.179654	>0.999999
IGHV1-75	7.88395e-05	3.11847e-05	0.000147016	0.000138198	0.000237954	0	0.000107112	0.000159198	0.000145138	0	0.00185319	9.57946e-05	0.623377	>0.999999
IGHV1-76	0.000236518	0.000155924	7.35078e-05	0.000967385	0.000118977	6.36821e-05	0	3.97994e-05	0.000145138	0.000210018	0.00226501	9.57946e-05	0.699134	>0.999999
IGHV1-77	0.000315358	0.000280662	7.35078e-05	0.000414594	0.000594884	0.000191046	0.000428449	0.000278596	0.000580551	0.000105009	0.0043241	0.000287384	0.588745	>0.999999
IGHV1-78	0.000315358	0.000124739	0.00066157	6.90989e-05	0.000118977	6.36821e-05	0	0.00382074	0.000580551	0	0.00020591	0.000574768	0.777056	>0.999999
IGHV1-80	0.000946074	0.00199582	0.00124963	0.00131288	0.0035693	0.00165573	0.00128535	0.00191037	0.00145138	0.00420036	0.00370637	0.00306543	0.24026	>0.999999
IGHV1-81	0.0059918	0.00511429	0.00779183	0.0250138	0.0142177	0.0119086	0.00482005	0.0236409	0.0538462	0.0404284	0.100999	0.00411917	0.484848	>0.999999
IGHV1-82	0.0543992	0.0676708	0.037489	0.0939746	0.0641285	0.0803031	0.0462725	0.0548038	0.0544267	0.059225	0.0753629	0.0892806	0.818182	>0.999999
IGHV1-84	0.0251498	0.0196152	0.0176419	0.0522388	0.0292088	0.0238171	0.0342759	0.025193	0.0201742	0.0134411	0.0424174	0.0204042	>0.999999	>0.999999
IGHV1-85	0.00197099	0.00193345	0.00066157	0.000760088	0.00267698	0.0017831	0.0017138	0.000159198	0.000290276	0.00189016	0.0192525	0.00143692	0.484848	>0.999999
IGHV1-87	0	0.000155924	7.35078e-05	0.000207297	0.000118977	0.000191046	0.000321337	0.000159198	0	0.000210018	0.00020591	9.57946e-05	0.417749	>0.999999
IGHV1-9	0	0.000280662	0.000441047	0	0	6.36821e-05	0	0	0.000870827	0	0	0	0.545455	>0.999999
IGHV10-1	0.00291706	0.00140331	0.0037489	0.00152018	0.00214158	0.00299306	0.00257069	0.000795988	0.00159652	0.00136512	0.000617729	0.00105374	0.041126	0.998842
IGHV10-3	0	3.11847e-05	7.35078e-05	0	5.94884e-05	6.36821e-05	0	0	0.000290276	0	0.00020591	0	0.74026	>0.999999
IGHV10S3	0.0106433	0.00221411	0.00441047	0.0067026	0.0035693	0.00528561	0.00482005	0.00425854	0.00319303	0.00546046	0.000617729	0.00546029	0.588745	>0.999999
IGHV10S4	0	3.11847e-05	0	0	0	0	0	3.97994e-05	0	0	0	9.57946e-05	0.454545	>0.999999
IGHV11-1	0.000709555	0.0012162	0.00117613	0.000967385	0.000713861	0.00127364	0.000856898	0.000358195	0.00101597	0.00094508	0.000720684	0.000957946	0.309524	>0.999999
IGHV11-2	0.000157679	3.11847e-05	7.35078e-05	0	0	0	0.000214225	0	0.000580551	0	0	0	>0.999999	>0.999999
IGHV12-3	0.000236518	0.000249478	0.000294031	6.90989e-05	0.000118977	0.000191046	0.000107112	0	0.000145138	0.000735063	0.000720684	9.57946e-05	0.818182	>0.999999
IGHV13-2	0.000867234	0.000717248	0.000147016	0.000483693	0.000594884	0.000955232	0.000428449	0.000159198	0.000435414	0.000105009	0	0.000287384	0.025974	0.98555
IGHV14-1	0.00488805	0.00355506	0.00654219	0.0138198	0.00624628	0.00261097	0.0109254	0.0113428	0.0179971	0.00850572	0.00164728	0.00469394	0.484848	>0.999999
IGHV14-2	0.0067802	0.00536377	0.0119818	0.0206606	0.0129685	0.00592244	0.0159597	0.00792008	0.0139332	0.00787567	0.00257387	0.00842993	0.937229	>0.999999
IGHV14-3	0.0312993	0.0271307	0.0172743	0.0357242	0.0185009	0.0321595	0.0191731	0.0143278	0.0149492	0.0176415	0.00566251	0.017243	0.015152	0.914399
IGHV14-4	0.0142699	0.0181495	0.0216113	0.0129906	0.0169542	0.0266828	0.0119966	0.012298	0.0296081	0.0134411	0.0043241	0.0137944	0.132035	>0.999999
IGHV15-2	0.00118259	0.00171516	0.00308733	0.00179657	0.00226056	0.0017831	0.000642674	0.00135318	0.000870827	0.00094508	0.00247092	0.00124533	0.093074	>0.999999
IGHV1S10	0.000394197	0.000654879	0.000588062	0.00234936	0.000297442	0.000191046	0.000107112	0.000318395	0	0.000420036	0.000617729	0.00229907	0.588745	>0.999999
IGHV1S11	0	0.000124739	0	0	0	0	0	0	0	0	0	0	>0.999999	>0.999999
IGHV1S12	7.88395e-05	0.000592509	0	0.000138198	5.94884e-05	6.36821e-05	0	0	0.000145138	0	0	9.57946e-05	0.285714	>0.999999
IGHV1S126	7.88395e-05	0.000155924	0	0.000138198	0	0	0.00117823	0.000596991	0	0.000210018	0.000926593	9.57946e-05	0.069264	0.99999
IGHV1S127	0	0.000280662	0.000147016	0	5.94884e-05	0.000127364	0	0.000119398	0	0	0.00020591	9.57946e-05	0.5671	>0.999999
IGHV1S130	0	9.35541e-05	0	0	0	0	0.00107112	3.97994e-05	0	0	0.0011325	0	0.30303	>0.999999
IGHV1S132	0	9.35541e-05	0	0	0	0	0	0	0	0	0	0	>0.999999	>0.999999
IGHV1S135	0.0116682	0.0170268	0.00823287	0.00608071	0.00541344	0.0071324	0.0052485	0.00855687	0.00522496	0.00987084	0.00978071	0.00574768	0.484848	>0.999999
IGHV1S136	0	0	7.35078e-05	0	0	0	0	0.000119398	0.000145138	0	0	0	0.454545	>0.999999
IGHV1S137	0.000315358	0.000155924	0.000220523	0.000898286	0.000178465	0.00859708	0.000214225	0.00608931	0.000290276	0.000420036	0.00020591	0.000957946	0.699134	>0.999999
IGHV1S15	0	0.000124739	0	0	0.000178465	0	0.000107112	0	0	0.000420036	0.000926593	0	0.545455	>0.999999
IGHV1S16	0.0180542	0.0139708	0.0233755	0.0185876	0.017787	0.0172578	0.0111397	0.0100295	0.0110305	0.011971	0.025121	0.0227033	0.309524	>0.999999
IGHV1S17	0.000157679	6.23694e-05	0.000147016	0	5.94884e-05	0.000127364	0	3.97994e-05	0	0	0	0	0.015152	0.914399
IGHV1S19	0	0	0	0	5.94884e-05	0	0.000107112	3.97994e-05	0.000145138	0.000105009	0.000926593	0	0.028139	0.9899
IGHV1S26	0.000315358	0.000717248	0.000220523	0.000276396	0.000475907	0.000573139	0.00117823	0.00366155	0.000290276	0.00105009	0.000102955	0.000383178	0.484848	>0.999999
IGHV1S29	0.00157679	0.00433467	0.0019112	0.00110558	0.00214158	0.00375724	0.00310626	0.00139298	0.00493469	0.00136512	0.00195614	0.00268225	0.937229	>0.999999
IGHV1S30	0	0	0	0.000138198	0	0.000127364	0	3.97994e-05	0	0	0	0	0.454545	>0.999999
IGHV1S36	7.88395e-05	0	0.000147016	0	0	0	0	0.000159198	0	0	0	0	>0.999999	>0.999999
IGHV1S40	0	0	0	0	0	0	0	0	0	0.000105009	0	0	>0.999999	>0.999999
IGHV1S45	0.000473037	0.00174634	0.00066157	6.90989e-05	0.000416419	0.000573139	0.000856898	0.000238797	0.000725689	0.000210018	0.000102955	0	0.484848	>0.999999
IGHV1S46	0	3.11847e-05	0	0	5.94884e-05	6.36821e-05	0	0	0	0	0	0	0.181818	>0.999999
IGHV1S5	0.00315358	0.00417875	0.00249927	0.00421504	0.00898275	0.00585875	0.00482005	0.00179097	0.00449927	0.0035703	0.0128694	0.0018201	0.818182	>0.999999
IGHV1S50	0	0.000124739	0	0	0.000237954	0.000191046	0.000107112	0	0	0.000105009	0.0020591	0	0.87013	>0.999999
IGHV1S53	0.00512457	0.00168397	0.00955601	0.00456053	0.00458061	0.0053493	0.00139246	0.0393218	0.00290276	0.00714061	0.00267682	0.0071846	>0.999999	>0.999999
IGHV1S55	0	3.11847e-05	0	0	0	0	0	0	0	0	0	0	>0.999999	>0.999999
IGHV1S56	0.000315358	0.000343032	7.35078e-05	0.000898286	5.94884e-05	0.000127364	0.000321337	0.000557192	0	0	0.000308864	0	0.387446	>0.999999
IGHV1S61	0.0547934	0.0840116	0.0407968	0.153054	0.101249	0.0880723	0.122536	0.0255512	0.090566	0.0311877	0.0342839	0.052687	0.24026	>0.999999
IGHV1S81	0.0143488	0.0111641	0.0122758	0.00960475	0.0136228	0.00904286	0.0100686	0.0262278	0.00624093	0.012286	0.041079	0.0146566	0.393939	>0.999999
IGHV2-2	0.00488805	0.00299373	0.00573361	0.00435323	0.00791196	0.0078329	0.00160668	0.00318395	0.00449927	0.00388533	0.00792752	0.00383178	0.309524	>0.999999
IGHV2-2-2	0	6.23694e-05	0	0	0	0	0	0	0	0	0.00020591	0	>0.999999	>0.999999
IGHV2-3	0	0.000124739	0.000147016	0	0	0	0	0	0	0	0	0	0.454545	>0.999999
IGHV2-3-1	7.88395e-05	0	0	0	0	0	0	0	0	0	0	0	>0.999999	>0.999999
IGHV2-4	0	0.000155924	0.000147016	0	0.000118977	0.00031841	0.000107112	7.95988e-05	0.000145138	0	0.00020591	0.000191589	>0.999999	>0.999999
IGHV2-4-1	0.00772627	0.00748433	0.00801235	0.00697899	0.007674	0.0106349	0.00460583	0.00608931	0.00696662	0.00514544	0.00401524	0.00574768	0.002165	0.29451
IGHV2-5	0	0.000155924	0	0	0	0	0.000107112	0	0.000145138	0	0	0	>0.999999	>0.999999
IGHV2-5-1	0	3.11847e-05	0	0	0	0	0	0	0	0	0	0	>0.999999	>0.999999
IGHV2-6	0.00804163	0.00592509	0.00720376	0.00476783	0.00874479	0.00694135	0.00642674	0.00358195	0.0053701	0.00525045	0.00329455	0.00584347	0.041126	0.998842
IGHV2-6-1	0.00354778	0.000498955	0.00433696	0.00255666	0.00838786	0.00292938	0.000856898	0.000358195	0.00290276	0.00105009	0.000926593	0.00201169	0.064935	0.99998
IGHV2-6-2	0	3.11847e-05	7.35078e-05	6.90989e-05	0.000654372	0.000254728	0	0	0.000145138	0	0.000102955	9.57946e-05	0.497835	>0.999999
IGHV2-6-4	7.88395e-05	6.23694e-05	0	0	5.94884e-05	6.36821e-05	0	0	0	0	0.000102955	9.57946e-05	0.74026	>0.999999
IGHV2-6-5	0	3.11847e-05	0	0	0	0	0	0	0	0	0.000720684	9.57946e-05	0.454545	>0.999999
IGHV2-6-7	0	9.35541e-05	0	0.000207297	0.000178465	0	0	7.95988e-05	0.000145138	0	0.000308864	0	>0.999999	>0.999999
IGHV2-7	0.00118259	0.000498955	0.00110262	0.000621891	0.000297442	0.00280201	0	0	0.000580551	0.00094508	0.00020591	0.000287384	0.038961	0.998335
IGHV2-9	0.0149795	0.009792	0.0113937	0.0067026	0.0131469	0.00802394	0.010497	0.00788028	0.00754717	0.00651055	0.00700093	0.0127407	0.24026	>0.999999
IGHV2-9-1	0.00748975	0.00866935	0.00683622	0.00843007	0.00916121	0.00719608	0.00449871	0.00218897	0.00348331	0.00409535	0.00339751	0.00565188	0.002165	0.29451
IGHV2-9-2	0	9.35541e-05	0	0	0	0	0	0	0	0	0	0	>0.999999	>0.999999
IGHV2S3	0.000473037	0.00215175	0.000735078	0.000690989	0.000773349	0.00146469	0.000214225	0.000477593	0.000725689	0.00136512	0.00494183	0.000862151	0.937229	>0.999999
IGHV3-1	0.00141911	0.00118502	0.00124963	0.000552792	0.00136823	0.00133732	0.000321337	0.000119398	0.000580551	0.00105009	0.00020591	0.00105374	0.015152	0.914399
IGHV3-2	0	0.000311847	0	0	0	0	0	0	0	0	0.00020591	0	>0.999999	>0.999999
IGHV3-3	0.000788395	0.000467771	0.000220523	0.000414594	0.000773349	0.000382093	0.000214225	0.000835788	0.000580551	0.000105009	0	0.000191589	0.24026	>0.999999
IGHV3-4	0.00646484	0.00171516	0.00389591	0.00352405	0.00428316	0.00312042	0.00278492	0.000795988	0.00406386	0.00273023	0.00133841	0.0036402	0.179654	>0.999999
IGHV3-5	7.88395e-05	3.11847e-05	0	0.000138198	5.94884e-05	0.000191046	0	0.000198997	0.000435414	0	0	9.57946e-05	0.948052	>0.999999
IGHV3-6	0.0254651	0.0138148	0.0266098	0.0240464	0.0394408	0.0212061	0.0149957	0.0105468	0.0227866	0.00577549	0.00679502	0.0137944	0.015152	0.914399
IGHV3-8	0.00449385	0.00215175	0.00161717	0.00241846	0.00220107	0.00305674	0.00149957	0.000994985	0.00232221	0.00273023	0.00308864	0.00134113	0.393939	>0.999999
IGHV4-1	0	6.23694e-05	0.000882093	0.000138198	5.94884e-05	6.36821e-05	0	0	0.000870827	0.000105009	0	0	0.285714	>0.999999
IGHV4-2	0.000315358	0.000124739	0.000294031	0.000138198	0.00226056	0.000445775	0.000214225	3.97994e-05	0.000435414	0.000315027	0.000411819	0.000670562	>0.999999	>0.999999
IGHV5-12	0.000236518	3.11847e-05	7.35078e-05	6.90989e-05	0.000118977	0	0	3.97994e-05	0.000145138	0	0.000308864	0.000383178	0.813853	>0.999999
IGHV5-12-1	0.00323242	0.00140331	0.00161717	0.00193477	0.00142772	0.00140101	0.00921165	0.00310435	0.000725689	0.00189016	0.00380933	0.00296963	0.24026	>0.999999
IGHV5-12-2	0.000551876	0.000717248	0.000514555	0.000967385	0.000416419	0.00031841	0.000107112	0.00175117	0.00159652	0.000420036	0.00020591	0.000383178	0.699134	>0.999999
IGHV5-12-4	0	0.000748433	0.000220523	0.000760088	5.94884e-05	0.00031841	0.000107112	0.000437794	0	0.000105009	0	0.000191589	0.307359	>0.999999
IGHV5-15	0.00126143	0.00152805	0.00117613	0.00152018	0.000713861	0.00171942	0.00160668	0.00218897	0.00362845	0.0035703	0.00144137	0.00249066	0.025974	0.98555
IGHV5-16	0.0141123	0.010135	0.0179359	0.012576	0.0108269	0.0100618	0.00985433	0.00222877	0.00522496	0.00892576	0.011325	0.0156145	0.132035	>0.999999
IGHV5-17	0.0156891	0.00711011	0.0147751	0.0147872	0.0211779	0.009616	0.0151028	0.0215315	0.00754717	0.0129161	0.0118398	0.0145608	0.937229	>0.999999
IGHV5-2	7.88395e-05	0.000124739	0.000588062	6.90989e-05	0.000118977	6.36821e-05	0.000107112	3.97994e-05	0.000145138	0.000105009	0	9.57946e-05	0.588745	>0.999999
IGHV5-4	0.000394197	0	0.000220523	0.000276396	0	0.000127364	0	3.97994e-05	0.000435414	0.000105009	0.000102955	9.57946e-05	0.699134	>0.999999
IGHV5-6	0.000394197	0	7.35078e-05	6.90989e-05	0	0.000254728	0.000107112	0.000198997	0.000145138	0	0.000102955	0	>0.999999	>0.999999
IGHV5-6-2	0.0247556	0.0156547	0.00918847	0.0130597	0.0179655	0.0199962	0.0499143	0.0414312	0.0101597	0.011341	0.0119428	0.0198295	0.937229	>0.999999
IGHV5-6-3	0.000867234	0.00109147	0.00066157	0.00179657	0.00148721	0.000955232	0.0108183	0.00250736	0.000870827	0.00105009	0.00216205	0.000957946	0.24026	>0.999999
IGHV5-6-4	0.00567644	0.000904356	0.00404293	0.000760088	0.000892326	0.00241992	0.000214225	0.00449733	0.000725689	0.000735063	0.00257387	0.00555609	0.588745	>0.999999
IGHV5-6-5	0.000473037	0.000311847	0.000514555	0.000760088	0.000594884	0.000127364	0.00428449	0.00147258	0.000725689	0.000525045	0.000411819	0.000478973	0.24026	>0.999999
IGHV5-9	0.0243614	0.016715	0.0312408	0.0241846	0.051398	0.0239445	0.0769066	0.0515402	0.0203193	0.0244671	0.01812	0.0311333	0.588745	>0.999999
IGHV5-9-1	7.88395e-05	0.000280662	0.000294031	0.00138198	0.000297442	0.00031841	0.00728363	0.000278596	0.0011611	0.000420036	0.000102955	0.000862151	0.484848	>0.999999
IGHV5-9-3	0.00291706	0.000124739	0.00205822	0.000690989	0.00142772	0.00031841	0.0146744	0.00123378	0	0.000315027	0.0011325	0.000478973	0.699134	>0.999999
IGHV5-9-4	7.88395e-05	0	0	0	0	0	0.000107112	0	0	0	0	0	>0.999999	>0.999999
IGHV5S21	0	0	0	0.000138198	0	6.36821e-05	0.000214225	0.000198997	0	0	0	0	0.69697	>0.999999
IGHV5S24	0	6.23694e-05	0	6.90989e-05	0	0	0	7.95988e-05	0	0	0	0	>0.999999	>0.999999
IGHV6-3	0.0125355	0.00520785	0.0130844	0.0157546	0.0105294	0.0143285	0.00139246	0.00163178	0.00478955	0.00105009	0.00144137	0.00603506	0.004329	0.502661
IGHV6-6	0.00165563	0.000966726	0.00102911	0.00400774	0.00035693	0.00929759	0.000214225	0.000835788	0.000435414	0.000840071	0.00020591	0.00105374	0.064935	0.99998
IGHV6-7	0	3.11847e-05	0	0	0	0	0	0	0	0	0	0	>0.999999	>0.999999
IGHV7-1	0.000157679	0.000280662	0.000220523	0.000207297	0.000654372	0.000445775	0	0.00123378	0.000290276	0.0011551	0.000102955	0	0.777056	>0.999999
IGHV7-3	0.0097761	0.0075467	0.0111732	0.0150636	0.00862582	0.0120996	0.00867609	0.0181087	0.012627	0.00766565	0.00216205	0.0169556	0.818182	>0.999999
IGHV7-4	0.000394197	6.23694e-05	7.35078e-05	0.000138198	5.94884e-05	0.000191046	0.000107112	0	0	0.000105009	0	9.57946e-05	0.177489	>0.999999
IGHV8-11	0	6.23694e-05	0	6.90989e-05	0	6.36821e-05	0	0	0	0	0.000102955	0	0.545455	>0.999999
IGHV8-12	0.00291706	0.00233885	0.00367539	0.00545882	0.00487805	0.00439406	0.000535561	0.000517392	0.00290276	0.00262522	0.00576547	0.00316122	0.24026	>0.999999
IGHV8-2	7.88395e-05	0.000124739	0.00066157	0.000276396	0.000297442	0.000509457	0.000107112	0	0.000435414	0.000420036	0.000102955	0.000766357	0.818182	>0.999999
IGHV8-4	0.000315358	0.000218293	0.000147016	0.000276396	0.000535396	0.000254728	0	0.000198997	0.000290276	0	0.000102955	0.000191589	0.062771	0.999971
IGHV8-5	0.00764743	0.00711011	0.00580712	0.00580431	0.00654372	0.0071324	0.00139246	7.95988e-05	0.00493469	0.00378032	0.00185319	0.00728039	0.041126	0.998842
IGHV8-6	0	0	0	0	0	0	0	0	0.000145138	0	0	0	>0.999999	>0.999999
IGHV8-8	0.0171082	0.0100103	0.00639518	0.00552792	0.00446163	0.00624085	0.00192802	0.00067659	0.00624093	0.0129161	0.00658911	0.00593927	0.588745	>0.999999
IGHV9-1	0	0	0	0	0	0	0.000428449	7.95988e-05	0.000290276	0.000105009	0	0	0.060606	0.999957
IGHV9-2-1	0	9.35541e-05	0	0	0	0	0	7.95988e-05	0	0	0	0	>0.999999	>0.999999
IGHV9-3	0	9.35541e-05	0.000441047	6.90989e-05	0	0	0	3.97994e-05	0.000435414	0	0	0	0.545455	>0.999999
IGHV9-3-1	0	9.35541e-05	0	0	0	0	0	7.95988e-05	0	0	0.000102955	0	0.727273	>0.999999
IGHV9-4	0.00685904	0.0016216	0.00271979	0.00324765	0.00237954	0.00350252	0.000749786	0.000517392	0.00130624	0.000630054	0.000411819	0.00162851	0.004329	0.502661
