# Supplementary material for: Effect of BAFF blockade on the B cell receptor repertoire and transcriptome in a mouse model of systemic lupus erythematosus
Source: Front Immunol. 2024 Jan 9;14:1307392. doi: 10.3389/fimmu.2023.1307392 (PMC10803406; doi:10.3389/fimmu.2023.1307392)
Supplement: Supplementary file 3 [file Table_2.xlsx]

## Sheet: Sheet1
Table S2. Public complementarity-determining region 3(CDR3) amino acid (aa) sequences shared by at least 8 samples.
Sample number	number of samples shared the specific CDR3 aa sequece
CDR3.aa sequence	IGHV name	Sample number	Control-1	Control-2	Control-3	Control-4	Control-5	Control-6	BAFF-R-Fc-1	BAFF-R-Fc-2	BAFF-R-Fc-3	BAFF-R-Fc-4	BAFF-R-Fc-5	BAFF-R-Fc-6
CAKTTRATSAMDYW	IGHV1-74*01	12	126	15	22	22	41	37	9	1	38	86182	859	54
CARRVPVYFDYW	IGHV3-6*01	12	563	561165	345	153	215	240	1655	386	127	193	101	175
CASHRELWFAYW	IGHV1-81*01	12	214	36	19	18	25	21	38	12	55	348	887495	20
CARGYYAMDYW	IGHV5-16*01	10	450	0	36	34	68	87	7	0	105	1026	85661	59
CARIYDGYSPWFGYW	IGHV5-6-2*01	10	47	5355	21	9	21	25	2	1	0	19	0	23
CMRYSNYWYFDVW	IGHV11-1*01	10	72	177	610	875	0	735	3961	675	507	732	5942	0
CTIQLRWYFDVW	IGHV1S16*01	10	10	11046	9	4	1	3	34	3	0	0	1	3
CARGTYYNNYHLAMDYW	IGHV1-82*01	9	11	5958	0	3	2	3	6	1	1	2	0	0
CARGTYYSNYHLAMDYW	IGHV1-82*01	9	1	9784	6	3	0	5	20	3	2	0	0	2
CARHKKIYYGDYSYYFDYW	IGHV1-66*01	9	0	51	42	23	1	33	18	0	16	2	0	25
CARVNWDWDWYFDVW	IGHV5-16*01	9	53	58617	16	0	11	18	108	20	0	12	0	20
CARWDLLWDYFDYW	IGHV1-14*01	9	50	0	0	1	52	2	88	145756	121	35	26	0
CMRSAYYSNYDWYFDVW	IGHV11-1*01	9	23	11229	0	0	7	1	19	0	4	8	7	11
CTSYDGSPWYFDVW	IGHV1-5*01	9	71	4996	29	16	20	0	3	0	17	26	0	16
CAKTTRATSTMDYW	IGHV1-74*01	8	6	3	2	0	0	1	1	0	1	8080	105	0
CARDGYYVFDYW	IGHV14-3*01	8	14	15590	4	0	25	198	31	0	4	0	0	7
CARDPYYAMDYW	IGHV1-39*01	8	0	8417	4	0	9	0	16	1	3	5	1	0
CARDYVAYW	IGHV1-14*01	8	9	0	0	1	2	2	0	0	6	9062	19	4
CAREGAYYDGPWFAYW	IGHV3-6*01	8	4	35063	8	0	11	3	90	22	5	0	0	0
CARGDSNYWYFDVW	IGHV1-69*01	8	32	0	0	4	6	15	0	0	1	77	27	11
CARGLYYSKDYW	IGHV1-39*01	8	4	17410	2	1	2	1	46	3	0	0	0	0
CARSRPFLYYFDYW	IGHV1-14*01	8	22	2	0	1	2	3	0	0	3	15927	181	0
CATGTWFAYW	IGHV1-49*01	8	5236	334	5	0	1423	14	0	0	7	8	0	6
CMRYGDYWYFDVW	IGHV11-1*01	8	61	72	84	0	14	279	250	0	0	101	0	427
CSYYTFAYW	IGHV14-3*01	8	13507	0	13	3	1	11	0	0	5	25	0	14
CTRDGYDYW	IGHV2-6*01	8	15	0	4	0	7	4	0	24	74	120	0	56
CTSYYSYDWFAYW	IGHV1S16*01	8	4	3	0	0	0	0	1	2	2	5	74890	2
CTTAYW	IGHV1-5*01	8	22	5167	418	3	0	1	3	0	0	4	0	2
CVKIYDDYPFYVMDYW	IGHV5-17*01	8	14	2	1	0	17	0	125	121817	66	1	0	0
CVRDGYAMDYW	IGHV2S3*01	8	156	0	0	11	17	18	0	0	45	341	45521	15
CVSLYYYAFAYW	IGHV10S3*01	8	53608	0	69	34	87	75	0	0	3	95	0	68
