# Supplementary material for: Effect of BAFF blockade on the B cell receptor repertoire and transcriptome in a mouse model of systemic lupus erythematosus
Source: Front Immunol. 2024 Jan 9;14:1307392. doi: 10.3389/fimmu.2023.1307392 (PMC10803406; doi:10.3389/fimmu.2023.1307392)
Supplement: Supplementary file 4 [file Table_3.xlsx]

## Sheet: Sheet1
Table S3. A list of differential expressed genes (DEGs).
geneID	GeneSymbol	log2FoldChange	adjust p value	Regulation
ENSMUSG00000104213	Ighd	-4.42742	4.69048e-57	Down
ENSMUSG00000057098	Ebf1	-4.02464	1.64224e-52	Down
ENSMUSG00000040350	Trim7	-1.96011	3.6739e-43	Down
ENSMUSG00000026616	Cr2	-5.91628	3.59205e-40	Down
ENSMUSG00000008193	Spib	-1.94388	4.05441e-40	Down
ENSMUSG00000105160	A530030E21Rik	-3.30477	8.12492e-33	Down
ENSMUSG00000051022	Hs3st1	-3.16517	1.54897e-32	Down
ENSMUSG00000004110	Cacna1e	-2.36923	1.57996e-31	Down
ENSMUSG00000034634	Ly6d	-3.42163	2.04197e-28	Down
ENSMUSG00000029603	Dtx1	-2.31043	6.72686e-28	Down
ENSMUSG00000062585	Cnr2	-1.65368	2.84759e-27	Down
ENSMUSG00000036273	Lrrk2	-1.81667	3.37434e-27	Down
ENSMUSG00000059994	Fcrl1	-3.48037	1.05146e-26	Down
ENSMUSG00000002007	Srpk3	-3.02785	3.88135e-26	Down
ENSMUSG00000025352	Gdf11	-1.27264	3.91045e-26	Down
ENSMUSG00000037972	Snn	-1.96782	8.38943e-26	Down
ENSMUSG00000079445	B3gnt7	-4.04591	4.64525e-25	Down
ENSMUSG00000037922	Bank1	-3.19273	1.68514e-24	Down
ENSMUSG00000026447	Pik3c2b	-2.18466	3.66396e-24	Down
ENSMUSG00000041538	H2-Ob	-2.49216	1.78154e-23	Down
ENSMUSG00000051314	Ffar2	-2.17438	5.30055e-23	Down
ENSMUSG00000028545	Bend5	-2.24431	8.57819e-23	Down
ENSMUSG00000105128	Gm42870	-2.98961	1.47107e-22	Down
ENSMUSG00000094902	Igkv10-95	-3.16507	2.20639e-22	Down
ENSMUSG00000031770	Herpud1	-1.46072	2.92919e-22	Down
ENSMUSG00000106567	2010309G21Rik	-2.8159	4.74838e-22	Down
ENSMUSG00000107134	Gm42528	-3.33789	1.20489e-21	Down
ENSMUSG00000020282	Rhbdf1	-1.48992	1.48109e-21	Down
ENSMUSG00000057337	Chst3	-1.62541	1.67946e-21	Down
ENSMUSG00000029560	Snx8	-1.29472	2.42201e-21	Down
ENSMUSG00000014030	Pax5	-4.25488	2.8505e-21	Down
ENSMUSG00000020279	Il9r	-3.86997	4.86244e-21	Down
ENSMUSG00000052013	Btla	-1.25806	1.99909e-20	Down
ENSMUSG00000015597	Zfp318	-1.22765	3.24698e-20	Down
ENSMUSG00000109656	Gm45548	-3.08151	2.43413e-19	Down
ENSMUSG00000038738	Shank1	-1.82362	3.58823e-19	Down
ENSMUSG00000024112	Cacna1h	-1.64429	4.66565e-19	Down
ENSMUSG00000039783	Kmo	-2.07965	5.35924e-19	Down
ENSMUSG00000104554	Gm4610	-5.35758	6.65766e-19	Down
ENSMUSG00000026080	Chst10	-1.90612	8.99232e-19	Down
ENSMUSG00000021338	Carmil1	-1.47645	9.82823e-19	Down
ENSMUSG00000030691	Fchsd2	-1.05206	9.86433e-19	Down
ENSMUSG00000003418	St8sia6	-1.30232	1.17589e-18	Down
ENSMUSG00000037548	H2-DMb2	-1.6092	1.1839e-18	Down
ENSMUSG00000030577	Cd22	-3.23275	1.30097e-18	Down
ENSMUSG00000042379	Esm1	-1.80788	1.97993e-18	Down
ENSMUSG00000064267	Hvcn1	-1.16957	2.38851e-18	Down
ENSMUSG00000086245	Gm16170	-2.17289	3.25555e-18	Down
ENSMUSG00000095642	Ighv14-3	-3.4684	4.68863e-18	Down
ENSMUSG00000030724	Cd19	-4.02347	1.02187e-17	Down
ENSMUSG00000037071	Scd1	-4.01848	1.51824e-17	Down
ENSMUSG00000042474	Fcmr	-4.07976	1.53028e-17	Down
ENSMUSG00000022504	Ciita	-1.04062	1.54061e-17	Down
ENSMUSG00000048218	Amigo2	-1.18966	3.05519e-17	Down
ENSMUSG00000026489	Coq8a	-1.52191	5.30627e-17	Down
ENSMUSG00000068105	Tnfrsf13c	-3.01348	6.51966e-17	Down
ENSMUSG00000076677	Ighv6-3	-6.00551	9.21033e-17	Down
ENSMUSG00000041857	Oosp1	-2.5321	9.86858e-17	Down
ENSMUSG00000022594	Lynx1	-1.76171	1.01155e-16	Down
ENSMUSG00000043168	4930426D05Rik	-4.11975	1.2001e-16	Down
ENSMUSG00000109799	Gm45515	-2.00834	1.28899e-16	Down
ENSMUSG00000076570	Igkv12-38	-3.9335	3.14128e-16	Down
ENSMUSG00000044534	Ackr2	-1.96476	7.26111e-16	Down
ENSMUSG00000020953	Coch	-1.1996	2.12904e-15	Down
ENSMUSG00000100658	F730311O21Rik	-2.01437	2.44467e-15	Down
ENSMUSG00000030468	Siglecg	-2.31368	3.38486e-15	Down
ENSMUSG00000024673	Ms4a1	-4.31223	4.27238e-15	Down
ENSMUSG00000024334	H2-Oa	-1.73943	6.17139e-15	Down
ENSMUSG00000089844	A530032D15Rik	-1.91091	1.23708e-14	Down
ENSMUSG00000106405	Iglj3p	-2.77717	1.89968e-14	Down
ENSMUSG00000040592	Cd79b	-2.71044	1.9653e-14	Down
ENSMUSG00000029371	Cxcl5	1.84945	2.19193e-14	Ups
ENSMUSG00000056498	Tmem154	-1.53958	3.05156e-14	Down
ENSMUSG00000021640	Naip1	-2.03771	4.0615e-14	Down
ENSMUSG00000027834	Serpini1	-1.19958	4.58547e-14	Down
ENSMUSG00000000732	Icosl	-1.51	4.59552e-14	Down
ENSMUSG00000118383	Gm50321	-1.56006	4.65092e-14	Down
ENSMUSG00000028121	Bcar3	-2.45047	5.49829e-14	Down
ENSMUSG00000095127	Ighv1-82	-3.53843	5.65936e-14	Down
ENSMUSG00000010142	Tnfrsf13b	-1.00784	5.98205e-14	Down
ENSMUSG00000105547	Iglc3	-2.46784	6.61121e-14	Down
ENSMUSG00000094094	Igkv5-45	-3.71614	6.69864e-14	Down
ENSMUSG00000027246	Ell3	-4.00743	1.29638e-13	Down
ENSMUSG00000024042	Sik1	-1.23447	1.31509e-13	Down
ENSMUSG00000095682	Igkv3-1	-2.06667	1.48614e-13	Down
ENSMUSG00000028214	Gem	-1.1476	1.49562e-13	Down
ENSMUSG00000112063	Gm32220	-2.91047	1.57884e-13	Down
ENSMUSG00000005540	Fcer2a	-4.15948	1.89024e-13	Down
ENSMUSG00000067341	H2-Eb2	-2.08189	2.63198e-13	Down
ENSMUSG00000095565	Ighv2-9-1	-3.55883	2.63198e-13	Down
ENSMUSG00000019876	Pkib	-1.42585	5.51543e-13	Down
ENSMUSG00000099696	2900052N01Rik	-1.75013	5.584e-13	Down
ENSMUSG00000104927	Gm43388	-2.72821	7.76983e-13	Down
ENSMUSG00000032556	Bfsp2	-2.62286	7.79716e-13	Down
ENSMUSG00000001027	Scn4a	-3.2925	8.79418e-13	Down
ENSMUSG00000003379	Cd79a	-3.49228	8.79418e-13	Down
ENSMUSG00000014453	Blk	-3.31337	1.02188e-12	Down
ENSMUSG00000030313	Dennd5b	-2.61725	1.25438e-12	Down
ENSMUSG00000076612	Ighg2c	-2.85232	2.25854e-12	Down
ENSMUSG00000023968	Crip3	-3.09143	2.25854e-12	Down
ENSMUSG00000038421	Fcrla	-3.30633	3.44979e-12	Down
ENSMUSG00000120432	-	-2.96344	4.51861e-12	Down
ENSMUSG00000000861	Bcl11a	-1.33794	4.9162e-12	Down
ENSMUSG00000120576	-	-3.55932	5.87257e-12	Down
ENSMUSG00000007035	Msh5	-1.12085	6.30673e-12	Down
ENSMUSG00000031995	St14	-1.70564	7.25847e-12	Down
ENSMUSG00000067203	H2-K2	-1.43217	7.53347e-12	Down
ENSMUSG00000044162	Tnip3	1.42271	8.43143e-12	Ups
ENSMUSG00000106387	Igkv4-73	-4.5359	9.17285e-12	Down
ENSMUSG00000042514	Klhl14	-4.26596	9.73804e-12	Down
ENSMUSG00000021411	Pxdc1	-1.94089	9.8754e-12	Down
ENSMUSG00000030643	Rab30	-2.28434	1.63092e-11	Down
ENSMUSG00000114647	Gm30127	1.91791	1.94099e-11	Ups
ENSMUSG00000025854	Fam20c	-1.17297	2.24222e-11	Down
ENSMUSG00000087538	Gm16341	-3.97526	3.28294e-11	Down
ENSMUSG00000083695	Rnf138rt1	2.67864	6.36704e-11	Ups
ENSMUSG00000044453	Ffar1	-3.09756	1.15124e-10	Down
ENSMUSG00000086236	5830418P13Rik	-2.01699	1.45232e-10	Down
ENSMUSG00000042671	Rgs8	1.77275	1.51491e-10	Ups
ENSMUSG00000096490	Igkv10-94	-3.04984	1.84941e-10	Down
ENSMUSG00000066363	Serpina3f	-1.40315	1.97505e-10	Down
ENSMUSG00000044156	Hepacam2	-1.84749	2.30163e-10	Down
ENSMUSG00000034858	Fam214a	-1.01178	2.63918e-10	Down
ENSMUSG00000070867	Trabd2b	-2.12553	2.64344e-10	Down
ENSMUSG00000031258	Xkrx	-1.3072	2.76268e-10	Down
ENSMUSG00000105605	Ighv1-86	-6.03092	3.11052e-10	Down
ENSMUSG00000048621	Gm6377	-1.42511	3.2529e-10	Down
ENSMUSG00000112264	Gm48505	-3.90713	3.38388e-10	Down
ENSMUSG00000075602	Ly6a	-1.15114	3.54047e-10	Down
ENSMUSG00000120328	-	-1.62688	4.5316e-10	Down
ENSMUSG00000095079	Igha	-3.15035	4.65961e-10	Down
ENSMUSG00000053702	Nebl	-1.92586	4.90105e-10	Down
ENSMUSG00000031642	Sh3rf1	1.1991	5.10287e-10	Ups
ENSMUSG00000113535	AU015791	-2.01536	5.77344e-10	Down
ENSMUSG00000096464	Ighv2-2	-2.70233	6.16613e-10	Down
ENSMUSG00000061132	Blnk	-2.47985	6.50033e-10	Down
ENSMUSG00000062590	Armc9	-1.19142	6.72639e-10	Down
ENSMUSG00000076543	Igkv4-74	-3.69687	7.73701e-10	Down
ENSMUSG00000076934	Iglv1	-3.29007	7.9452e-10	Down
ENSMUSG00000051506	Wdfy4	-1.15041	9.19423e-10	Down
ENSMUSG00000052477	C130026I21Rik	-1.80647	1.00213e-09	Down
ENSMUSG00000021457	Syk	-1.12572	1.00213e-09	Down
ENSMUSG00000076940	Iglv2	-3.60774	1.17263e-09	Down
ENSMUSG00000030605	Mfge8	-1.141	1.25698e-09	Down
ENSMUSG00000032298	Neil1	-1.10968	1.26334e-09	Down
ENSMUSG00000105906	Iglc1	-3.82836	1.28265e-09	Down
ENSMUSG00000040548	Tex2	1.13577	1.30691e-09	Ups
ENSMUSG00000116274	Gm18724	-2.66378	1.4151e-09	Down
ENSMUSG00000066456	Hmgn3	-1.12944	1.79501e-09	Down
ENSMUSG00000025058	Tasl	-1.28712	2.34631e-09	Down
ENSMUSG00000067149	Jchain	-2.32446	2.70251e-09	Down
ENSMUSG00000005364	Il5ra	-3.10047	2.84425e-09	Down
ENSMUSG00000071669	Snx29	-1.14927	3.12218e-09	Down
ENSMUSG00000092415	Gm20513	-2.20521	3.45651e-09	Down
ENSMUSG00000026866	Kynu	-1.48659	3.9837e-09	Down
ENSMUSG00000040899	Ccr6	-3.4065	4.12638e-09	Down
ENSMUSG00000052616	Terb1	-3.82526	4.72963e-09	Down
ENSMUSG00000076671	Ighv13-2	-4.54972	4.72963e-09	Down
ENSMUSG00000102717	Gm37759	-1.99538	4.73897e-09	Down
ENSMUSG00000034164	Emid1	-1.86598	4.79847e-09	Down
ENSMUSG00000020256	Aldh1l2	-1.90984	5.71495e-09	Down
ENSMUSG00000035864	Syt1	-1.36095	7.76359e-09	Down
ENSMUSG00000096422	Igkv12-44	-3.0085	7.82342e-09	Down
ENSMUSG00000076605	Igkj2	-2.3893	8.42731e-09	Down
ENSMUSG00000030077	Chl1	1.23173	8.51525e-09	Ups
ENSMUSG00000071042	Rasgrp3	-2.01349	9.47199e-09	Down
ENSMUSG00000030345	Dyrk4	-2.01945	1.0339e-08	Down
ENSMUSG00000076937	Iglc2	-2.50539	1.0339e-08	Down
ENSMUSG00000057286	St6galnac2	-1.04681	1.07219e-08	Down
ENSMUSG00000020169	Best3	1.32124	1.07783e-08	Ups
ENSMUSG00000076688	Ighv15-2	-4.02648	1.18068e-08	Down
ENSMUSG00000035095	Fam167a	-2.62626	1.25964e-08	Down
ENSMUSG00000118051	Gm8714	-2.3412	1.3912e-08	Down
ENSMUSG00000031015	Swap70	-1.64143	1.47683e-08	Down
ENSMUSG00000023078	Cxcl13	-1.14469	1.48523e-08	Down
ENSMUSG00000051590	Map3k19	-1.54083	1.72807e-08	Down
ENSMUSG00000112230	Ifngas1	1.00451	1.90858e-08	Ups
ENSMUSG00000117736	Gm50386	-6.14555	2.07371e-08	Down
ENSMUSG00000001995	Sipa1l2	1.05285	2.16803e-08	Ups
ENSMUSG00000002204	Napsa	-1.71742	2.24599e-08	Down
ENSMUSG00000106621	Gm42752	1.42385	2.29366e-08	Ups
ENSMUSG00000003355	Fkbp11	-1.83296	2.65761e-08	Down
ENSMUSG00000073902	Gvin3	-1.67196	2.65761e-08	Down
ENSMUSG00000039691	Tspan10	-1.00782	2.93214e-08	Down
ENSMUSG00000019944	Rhobtb1	-1.27249	3.20855e-08	Down
ENSMUSG00000015396	Cd83	-1.98868	3.46082e-08	Down
ENSMUSG00000076564	Igkv12-46	-2.19675	3.71036e-08	Down
ENSMUSG00000034118	Tpst1	-1.00612	3.86888e-08	Down
ENSMUSG00000022496	Tnfrsf17	-2.73339	4.29826e-08	Down
ENSMUSG00000022498	Txndc11	-1.13568	4.75026e-08	Down
ENSMUSG00000095105	Edaradd	-1.32571	4.75026e-08	Down
ENSMUSG00000027318	Adam33	-1.4318	5.36595e-08	Down
ENSMUSG00000040751	Lat2	-1.00686	5.59763e-08	Down
ENSMUSG00000101279	Gm18342	-1.61007	6.75546e-08	Down
ENSMUSG00000023800	Tiam2	1.17351	7.07308e-08	Ups
ENSMUSG00000039395	Mreg	-1.35038	7.34051e-08	Down
ENSMUSG00000032740	Ccdc88a	-1.01969	7.40626e-08	Down
ENSMUSG00000028217	Cdh17	-2.75603	7.79062e-08	Down
ENSMUSG00000042686	Jph1	-1.55887	8.30947e-08	Down
ENSMUSG00000079105	C7	2.05368	8.54143e-08	Ups
ENSMUSG00000004113	Cacna1b	-2.03156	8.62695e-08	Down
ENSMUSG00000012350	Ehf	-1.38206	9.20941e-08	Down
ENSMUSG00000000617	Grm6	-2.63614	9.21335e-08	Down
ENSMUSG00000053477	Tcf4	-1.48157	9.31653e-08	Down
ENSMUSG00000031264	Btk	-1.02253	9.33376e-08	Down
ENSMUSG00000094075	Ighv1-80	-4.28458	9.47089e-08	Down
ENSMUSG00000108232	Gm43916	-2.40983	9.48269e-08	Down
ENSMUSG00000052713	Zfp608	-1.17643	9.97258e-08	Down
ENSMUSG00000080115	Eef1akmt3	-1.6083	1.02098e-07	Down
ENSMUSG00000113581	Dio3os	1.58545	1.03559e-07	Ups
ENSMUSG00000048895	Cdk5r1	-1.48637	1.10843e-07	Down
ENSMUSG00000026656	Fcgr2b	-1.66063	1.11513e-07	Down
ENSMUSG00000094420	Igkv10-96	-3.44064	1.13583e-07	Down
ENSMUSG00000024486	Hbegf	-1.64709	1.1568e-07	Down
ENSMUSG00000079382	Gm3443	-3.47318	1.23492e-07	Down
ENSMUSG00000034330	Plcg2	-1.36564	1.26744e-07	Down
ENSMUSG00000094345	Igkv14-126	-5.1598	1.35238e-07	Down
ENSMUSG00000076609	Igkc	-2.24295	1.36236e-07	Down
ENSMUSG00000110692	Gm33460	1.0403	1.55787e-07	Ups
ENSMUSG00000085837	Kcnmb4os2	-2.23144	1.61278e-07	Down
ENSMUSG00000030256	Bhlhe41	-1.87914	1.70216e-07	Down
ENSMUSG00000036295	Lrrn3	-1.60303	1.78253e-07	Down
ENSMUSG00000025656	Arhgef9	1.19594	1.85822e-07	Ups
ENSMUSG00000023963	Cyp39a1	-1.81576	1.97497e-07	Down
ENSMUSG00000095981	Ighv10-1	-4.02944	1.99625e-07	Down
ENSMUSG00000120674	-	-4.02024	2.00256e-07	Down
ENSMUSG00000000903	Vpreb3	-1.76478	2.06892e-07	Down
ENSMUSG00000076604	Igkj1	-1.94792	2.89464e-07	Down
ENSMUSG00000094930	Igkv6-25	-5.61152	2.89532e-07	Down
ENSMUSG00000037962	Rflna	1.58283	3.16974e-07	Ups
ENSMUSG00000032925	Itgbl1	1.25202	3.42415e-07	Ups
ENSMUSG00000022218	Tgm1	-1.32269	3.70774e-07	Down
ENSMUSG00000022838	Eaf2	-1.06063	3.71056e-07	Down
ENSMUSG00000037708	Spag6	-2.19086	3.76508e-07	Down
ENSMUSG00000072919	Noxred1	-1.16045	3.78284e-07	Down
ENSMUSG00000074575	Kcng1	-5.32263	3.9479e-07	Down
ENSMUSG00000111422	1700027J07Rik	-2.9311	3.95834e-07	Down
ENSMUSG00000086000	Gm12493	-3.3113	4.52543e-07	Down
ENSMUSG00000035164	Zc3h12c	-1.32138	4.68654e-07	Down
ENSMUSG00000108841	Frmpd2	-3.36909	5.84814e-07	Down
ENSMUSG00000101029	Gm29439	-3.41528	6.78643e-07	Down
ENSMUSG00000097418	Mir155hg	-1.19619	6.78643e-07	Down
ENSMUSG00000022416	Cacna1i	-2.58871	6.95678e-07	Down
ENSMUSG00000033854	Kcnk10	1.45888	7.57969e-07	Ups
ENSMUSG00000120488	Gm2848	-1.88796	7.63365e-07	Down
ENSMUSG00000093327	Mir5107	-1.55116	8.36511e-07	Down
ENSMUSG00000099693	Gm29284	-1.86428	8.62486e-07	Down
ENSMUSG00000087457	Gm7799	1.56108	8.7134e-07	Ups
ENSMUSG00000049493	Pls1	1.12627	8.98368e-07	Ups
ENSMUSG00000083083	Gm15382	-2.06702	9.54043e-07	Down
ENSMUSG00000042622	Maff	-1.0931	1.01656e-06	Down
ENSMUSG00000095200	Ighv1-7	-2.95029	1.01656e-06	Down
ENSMUSG00000115276	9930017N22Rik	-1.13948	1.02428e-06	Down
ENSMUSG00000097157	Gm26512	1.34471	1.05621e-06	Ups
ENSMUSG00000042453	Reln	-1.4383	1.18114e-06	Down
ENSMUSG00000024386	Proc	1.63992	1.18558e-06	Ups
ENSMUSG00000120903	-	-1.25346	1.23743e-06	Down
ENSMUSG00000029759	Pon3	-1.48025	1.30312e-06	Down
ENSMUSG00000048388	Fam171b	1.4501	1.3269e-06	Ups
ENSMUSG00000038151	Prdm1	-1.76613	1.37178e-06	Down
ENSMUSG00000040405	Havcr1	-1.59445	1.3732e-06	Down
ENSMUSG00000036661	Dennd3	-1.62887	1.53865e-06	Down
ENSMUSG00000024064	Galnt14	1.24798	1.54607e-06	Ups
ENSMUSG00000027297	Ltk	-1.9989	1.56391e-06	Down
ENSMUSG00000031253	Srpx2	1.41172	1.56809e-06	Ups
ENSMUSG00000045322	Tlr9	-1.09662	1.65463e-06	Down
ENSMUSG00000095612	Ighv5-4	-3.48511	1.80235e-06	Down
ENSMUSG00000075707	Dio3	1.30486	1.80447e-06	Ups
ENSMUSG00000105630	Gm42543	-6.76686	1.83577e-06	Down
ENSMUSG00000049608	Gpr55	-1.11969	1.90664e-06	Down
ENSMUSG00000095416	Ighv1-12	-3.15668	2.07258e-06	Down
ENSMUSG00000094910	D430019H16Rik	-1.16336	2.1258e-06	Down
ENSMUSG00000062342	Serpinb9e	-2.30986	2.26024e-06	Down
ENSMUSG00000079455	Gm16026	-1.29689	2.3743e-06	Down
ENSMUSG00000032340	Neo1	1.13075	2.43741e-06	Ups
ENSMUSG00000101751	Gm2427	-1.25368	2.49471e-06	Down
ENSMUSG00000056413	Adap1	-1.00455	2.54967e-06	Down
ENSMUSG00000087281	Gm16015	-1.50439	2.6046e-06	Down
ENSMUSG00000017007	Rbpjl	-3.81285	2.62911e-06	Down
ENSMUSG00000039252	Lgi2	1.58531	2.66018e-06	Ups
ENSMUSG00000076523	Igkv15-103	-2.50286	2.78089e-06	Down
ENSMUSG00000005583	Mef2c	-1.93376	2.78466e-06	Down
ENSMUSG00000062785	Kcnc3	-1.85333	3.29598e-06	Down
ENSMUSG00000034959	Rubcnl	-1.38173	3.31381e-06	Down
ENSMUSG00000018800	Abca5	-1.06756	3.36075e-06	Down
ENSMUSG00000021356	Irf4	-1.67199	3.36075e-06	Down
ENSMUSG00000034833	Tespa1	-1.04377	3.36761e-06	Down
ENSMUSG00000120754	-	-2.0572	3.36761e-06	Down
ENSMUSG00000081219	Bambi-ps1	1.16297	3.38829e-06	Ups
ENSMUSG00000110258	Gm45406	1.71444	3.40553e-06	Ups
ENSMUSG00000121114	-	-1.25307	3.48772e-06	Down
ENSMUSG00000076674	Ighv3-8	-3.32708	3.52764e-06	Down
ENSMUSG00000103939	Ighv3-4	-2.39918	3.676e-06	Down
ENSMUSG00000036863	Syde2	1.13745	3.76612e-06	Ups
ENSMUSG00000094322	Ighv9-4	-6.11659	4.00292e-06	Down
ENSMUSG00000095630	Igkv6-23	-2.47373	4.02028e-06	Down
ENSMUSG00000089714	Gm16092	-1.45913	4.04253e-06	Down
ENSMUSG00000089809	Rasgef1b	-1.71377	4.14712e-06	Down
ENSMUSG00000017652	Cd40	-1.65716	4.18415e-06	Down
ENSMUSG00000028766	Alpl	-1.34669	4.22055e-06	Down
ENSMUSG00000094652	Ighv1-42	-2.81749	4.30635e-06	Down
ENSMUSG00000067702	Tuba3a	1.06682	4.30796e-06	Ups
ENSMUSG00000038991	Txndc5	-1.18468	4.32159e-06	Down
ENSMUSG00000022103	Gfra2	-1.02783	4.48961e-06	Down
ENSMUSG00000064158	Izumo1	-1.56094	4.6694e-06	Down
ENSMUSG00000102184	Gm37192	-3.1241	4.74927e-06	Down
ENSMUSG00000093955	Ighv1-34	-2.37844	4.78529e-06	Down
ENSMUSG00000029811	Aoc1	-1.70502	4.79428e-06	Down
ENSMUSG00000063018	2010204K13Rik	1.14945	4.82794e-06	Ups
ENSMUSG00000028246	Faxc	-1.96936	5.28145e-06	Down
ENSMUSG00000110575	6330537M06Rik	-1.10527	5.44868e-06	Down
ENSMUSG00000120679	-	-3.20717	5.54178e-06	Down
ENSMUSG00000100605	Gm29243	1.61059	5.62463e-06	Ups
ENSMUSG00000076571	Igkv5-37	-4.18825	5.62463e-06	Down
ENSMUSG00000049709	Nlrp10	-1.90786	5.67009e-06	Down
ENSMUSG00000020758	Itgb4	-1.45841	5.84096e-06	Down
ENSMUSG00000044719	E230025N22Rik	1.90885	5.93658e-06	Ups
ENSMUSG00000090622	A930033H14Rik	-1.38263	5.95488e-06	Down
ENSMUSG00000027399	Il1a	-1.07857	6.09823e-06	Down
ENSMUSG00000035352	Ccl12	-1.99806	6.12615e-06	Down
ENSMUSG00000085126	Gm12589	1.76253	6.51216e-06	Ups
ENSMUSG00000043531	Sorcs1	1.14032	6.55224e-06	Ups
ENSMUSG00000038264	Sema7a	-1.56145	6.66812e-06	Down
ENSMUSG00000007682	Dio2	1.35233	6.82876e-06	Ups
ENSMUSG00000094029	Ighv3-3	-3.46066	7.01706e-06	Down
ENSMUSG00000118119	Gm9937	1.0893	7.45095e-06	Ups
ENSMUSG00000114388	Gm48510	1.33323	7.68299e-06	Ups
ENSMUSG00000041729	Coro2b	-1.32951	7.79743e-06	Down
ENSMUSG00000076619	Ighj3	-1.7929	8.52737e-06	Down
ENSMUSG00000036019	Tmtc2	-1.26113	9.03131e-06	Down
ENSMUSG00000095130	Ighv1-39	-3.04014	9.10189e-06	Down
ENSMUSG00000076672	Ighv3-6	-3.83543	9.34024e-06	Down
ENSMUSG00000027322	Siglec1	-2.22841	9.60386e-06	Down
ENSMUSG00000090024	Gm16350	-2.21702	9.9654e-06	Down
ENSMUSG00000096824	Ighv2-7	-5.12279	1.04662e-05	Down
ENSMUSG00000028456	Unc13b	1.43648	1.05531e-05	Ups
ENSMUSG00000076473	Trbv16	1.18543	1.07357e-05	Ups
ENSMUSG00000036437	Npy1r	1.55262	1.11916e-05	Ups
ENSMUSG00000039032	Tsga13	-5.12082	1.1339e-05	Down
ENSMUSG00000094023	Trav7d-4	1.17083	1.19269e-05	Ups
ENSMUSG00000019853	Hebp2	-1.22494	1.21299e-05	Down
ENSMUSG00000085936	2610307P16Rik	1.62701	1.27168e-05	Ups
ENSMUSG00000103995	5730488B01Rik	-4.62898	1.28131e-05	Down
ENSMUSG00000032845	Alpk2	-2.35697	1.28493e-05	Down
ENSMUSG00000072109	A530040E14Rik	-1.20536	1.30174e-05	Down
ENSMUSG00000076666	Ighv14-4	-2.94282	1.30174e-05	Down
ENSMUSG00000102364	Ighv8-5	-4.35403	1.30174e-05	Down
ENSMUSG00000019891	Dcbld1	-1.37853	1.32985e-05	Down
ENSMUSG00000028360	Slc44a5	1.179	1.35226e-05	Ups
ENSMUSG00000111308	Gm48710	1.59342	1.38654e-05	Ups
ENSMUSG00000023272	Creld2	-1.25711	1.42522e-05	Down
ENSMUSG00000008461	Fut1	-2.13625	1.50356e-05	Down
ENSMUSG00000049044	Rapgef4	-1.22003	1.50629e-05	Down
ENSMUSG00000090246	Gm17017	-1.25866	1.55906e-05	Down
ENSMUSG00000005089	Slc1a2	-1.29549	1.55906e-05	Down
ENSMUSG00000074342	I830077J02Rik	-1.03308	1.63667e-05	Down
ENSMUSG00000076575	Igkv7-33	-3.69593	1.74648e-05	Down
ENSMUSG00000036745	Ttll7	-1.02624	1.81734e-05	Down
ENSMUSG00000022637	Cblb	1.33473	1.87762e-05	Ups
ENSMUSG00000042254	Cilp	-1.01506	1.88536e-05	Down
ENSMUSG00000044288	Cnr1	-1.25511	1.95472e-05	Down
ENSMUSG00000076695	Ighv1-18	-3.59321	1.99361e-05	Down
ENSMUSG00000076467	Trbv13-1	1.06457	2.05154e-05	Ups
ENSMUSG00000021765	Fst	1.1539	2.05154e-05	Ups
ENSMUSG00000050395	Tnfsf15	-1.31425	2.30438e-05	Down
ENSMUSG00000072601	Ear1	2.38088	2.40474e-05	Ups
ENSMUSG00000051243	Islr2	1.60252	2.43097e-05	Ups
ENSMUSG00000076474	Trbv17	1.35718	2.48292e-05	Ups
ENSMUSG00000028238	Atp6v0d2	-1.10665	2.48807e-05	Down
ENSMUSG00000112977	Gm34081	1.36713	2.49529e-05	Ups
ENSMUSG00000103968	2610509F24Rik	1.2746	2.62354e-05	Ups
ENSMUSG00000094872	Igkv9-120	-3.03792	2.71517e-05	Down
ENSMUSG00000114536	Gm48837	-1.64078	2.73726e-05	Down
ENSMUSG00000043613	Mmp3	1.88945	2.76749e-05	Ups
ENSMUSG00000024617	Camk2a	-1.17121	2.76751e-05	Down
ENSMUSG00000094491	Igkv1-133	-3.7539	2.794e-05	Down
ENSMUSG00000117333	Gm16386	-1.56529	2.82118e-05	Down
ENSMUSG00000108048	Gm43990	-2.07624	2.8458e-05	Down
ENSMUSG00000089976	Gm2389	-1.97484	2.85207e-05	Down
ENSMUSG00000086706	Gm15848	-4.77963	2.89062e-05	Down
ENSMUSG00000028184	Adgrl2	-1.03328	2.9399e-05	Down
ENSMUSG00000021624	Cd180	-1.77909	2.94991e-05	Down
ENSMUSG00000051379	Flrt3	-1.09156	2.95133e-05	Down
ENSMUSG00000049404	Rarres1	-1.4408	2.96061e-05	Down
ENSMUSG00000022790	Igsf11	-2.04274	3.00009e-05	Down
ENSMUSG00000076525	Igkv1-99	-4.09941	3.03843e-05	Down
ENSMUSG00000047528	Flacc1	-2.33521	3.04195e-05	Down
ENSMUSG00000018569	Cldn7	-1.69567	3.08868e-05	Down
ENSMUSG00000027656	Ccn5	1.0167	3.10411e-05	Ups
ENSMUSG00000089652	Gm16025	-1.54922	3.28431e-05	Down
ENSMUSG00000045991	Onecut2	-2.04683	3.31168e-05	Down
ENSMUSG00000095571	Ighv5-17	-4.44796	3.33406e-05	Down
ENSMUSG00000028610	Dmrtb1	-1.40361	3.35648e-05	Down
ENSMUSG00000032327	Stra6	-2.68664	3.45179e-05	Down
ENSMUSG00000046338	Gpat2	1.7735	3.73628e-05	Ups
ENSMUSG00000031958	Ldhd	-1.2038	3.90854e-05	Down
ENSMUSG00000052684	Jun	-1.51241	3.92728e-05	Down
ENSMUSG00000112041	9530020I12Rik	-2.08815	4.03742e-05	Down
ENSMUSG00000097265	-	-3.13107	4.06626e-05	Down
ENSMUSG00000044231	Nhlrc1	1.24793	4.11006e-05	Ups
ENSMUSG00000021219	Rgs6	1.3011	4.2252e-05	Ups
ENSMUSG00000055895	Oosp2	-3.82962	4.48467e-05	Down
ENSMUSG00000096638	Ighv2-9	-2.81558	4.57951e-05	Down
ENSMUSG00000096336	Igkv1-135	-2.95266	4.62192e-05	Down
ENSMUSG00000037482	Erv3	-1.30538	4.99895e-05	Down
ENSMUSG00000061100	Retnla	3.05025	5.17862e-05	Ups
ENSMUSG00000111342	4933404K13Rik	-2.53607	5.17862e-05	Down
ENSMUSG00000120511	-	1.38252	5.21356e-05	Ups
ENSMUSG00000103254	Ighv1-15	-3.07371	5.27576e-05	Down
ENSMUSG00000103966	Gm37120	-2.39208	5.29939e-05	Down
ENSMUSG00000076607	Igkj4	-2.10277	5.49025e-05	Down
ENSMUSG00000029211	Gabra4	-2.02653	5.50279e-05	Down
ENSMUSG00000033453	Adamts15	1.54668	5.51031e-05	Ups
ENSMUSG00000031766	Slc12a3	-1.21839	5.58585e-05	Down
ENSMUSG00000094315	Igkv4-78	-4.40071	6.02846e-05	Down
ENSMUSG00000022885	St6gal1	-1.1264	6.32398e-05	Down
ENSMUSG00000076608	Igkj5	-1.97106	6.32629e-05	Down
ENSMUSG00000076536	Igkv4-86	-4.19785	6.82823e-05	Down
ENSMUSG00000110647	Gm17745	1.19981	6.869e-05	Ups
ENSMUSG00000114141	Gm34215	-2.74405	7.04196e-05	Down
ENSMUSG00000120973	-	-1.38976	7.04196e-05	Down
ENSMUSG00000111094	Gm34425	-1.49272	7.08253e-05	Down
ENSMUSG00000116530	Gm32312	-2.17654	7.08253e-05	Down
ENSMUSG00000098766	Mir6386	-2.17845	7.45227e-05	Down
ENSMUSG00000117751	Gm50256	-1.61804	8.0305e-05	Down
ENSMUSG00000036106	Prr5	-1.76705	8.28304e-05	Down
ENSMUSG00000067586	S1pr3	-1.10589	8.40569e-05	Down
ENSMUSG00000116660	9030404E10Rik	-4.63118	8.67494e-05	Down
ENSMUSG00000057606	Colq	-1.32507	8.75336e-05	Down
ENSMUSG00000029304	Spp1	1.1086	9.34364e-05	Ups
ENSMUSG00000031842	Pde4c	-1.64017	9.826e-05	Down
ENSMUSG00000049281	Scn3b	-1.01625	0.000100703	Down
ENSMUSG00000030494	Rhpn2	-1.08235	0.000101991	Down
ENSMUSG00000104835	Gm5547	-1.1837	0.000103187	Down
ENSMUSG00000094447	9430069I07Rik	-1.9668	0.000103635	Down
ENSMUSG00000020679	Hnf1b	1.32353	0.000106747	Ups
ENSMUSG00000120566	-	1.02321	0.000109176	Ups
ENSMUSG00000074758	Gm5535	-2.13106	0.00010933	Down
ENSMUSG00000062168	Ppef1	1.87406	0.000113311	Ups
ENSMUSG00000042064	Myo3b	-1.07714	0.000115251	Down
ENSMUSG00000057135	Scimp	-1.0422	0.000117927	Down
ENSMUSG00000049036	Tmem121	1.23602	0.000118294	Ups
ENSMUSG00000031273	Col4a6	1.05229	0.000121241	Ups
ENSMUSG00000022096	Hr	1.14092	0.000123716	Ups
ENSMUSG00000112354	Gm33843	-4.24971	0.00012547	Down
ENSMUSG00000044033	Ccdc141	1.20298	0.000125637	Ups
ENSMUSG00000038670	Mybpc2	-1.75839	0.000126518	Down
ENSMUSG00000034755	Pcdh11x	-1.39735	0.000127111	Down
ENSMUSG00000046223	Plaur	-1.72592	0.000136741	Down
ENSMUSG00000020798	Spns3	-1.16119	0.00013691	Down
ENSMUSG00000047631	Apof	-1.60992	0.000138678	Down
ENSMUSG00000094940	Ighv1-84	-2.94613	0.0001392	Down
ENSMUSG00000040413	Timd2	-1.84933	0.00014134	Down
ENSMUSG00000015957	Wnt11	-1.73311	0.000141372	Down
ENSMUSG00000108218	Olfr1372-ps1	-1.0009	0.000147829	Down
ENSMUSG00000094533	Ighv11-1	-4.34547	0.000153175	Down
ENSMUSG00000041957	Pkp2	1.23074	0.000153295	Ups
ENSMUSG00000026638	Irf6	1.40618	0.000155363	Ups
ENSMUSG00000095442	Ighv1-4	-2.95629	0.000155461	Down
ENSMUSG00000104444	Gm33051	2.08534	0.000164714	Ups
ENSMUSG00000029343	Crybb1	-2.01229	0.000167048	Down
ENSMUSG00000073628	Gm10552	-1.9437	0.000171636	Down
ENSMUSG00000023132	Gzma	-1.05273	0.000185627	Down
ENSMUSG00000107970	Gm49058	-4.44877	0.000191856	Down
ENSMUSG00000099474	1700097N02Rik	1.12542	0.000195619	Ups
ENSMUSG00000000682	Cd52	-1.01453	0.000196646	Down
ENSMUSG00000120216	-	-4.43813	0.00019791	Down
ENSMUSG00000095753	Igkv4-53	-2.56477	0.000199697	Down
ENSMUSG00000118281	Gm50242	1.36782	0.000200818	Ups
ENSMUSG00000095007	Igkv12-41	-3.28558	0.000201246	Down
ENSMUSG00000018451	6330403K07Rik	1.0555	0.000203839	Ups
ENSMUSG00000020191	Spata48	1.04381	0.000204801	Ups
ENSMUSG00000046961	Gpr156	-2.18278	0.000211064	Down
ENSMUSG00000121184	-	-1.21943	0.000216776	Down
ENSMUSG00000028392	Bspry	-1.24819	0.000219736	Down
ENSMUSG00000034009	Rxfp1	-4.03174	0.00022817	Down
ENSMUSG00000022899	Slc15a2	-1.00041	0.000228335	Down
ENSMUSG00000032023	Jhy	-2.52441	0.000229189	Down
ENSMUSG00000034271	Jdp2	1.0302	0.000229443	Ups
ENSMUSG00000121007	-	-1.88638	0.000231066	Down
ENSMUSG00000049892	Rasd1	-1.83468	0.000242356	Down
ENSMUSG00000033825	Tpsb2	4.35592	0.00024494	Ups
ENSMUSG00000022900	Ildr1	-1.26704	0.000245779	Down
ENSMUSG00000096580	Igkv1-132	-3.29977	0.000247037	Down
ENSMUSG00000076614	Ighg1	-2.31604	0.000270919	Down
ENSMUSG00000057246	BC051142	-1.07228	0.000284397	Down
ENSMUSG00000076562	Igkv4-50	-4.44369	0.00029343	Down
ENSMUSG00000105646	Gm30211	-2.0035	0.000294586	Down
ENSMUSG00000095204	Ighv1-52	-1.73946	0.000296634	Down
ENSMUSG00000098814	Igkv19-93	-2.90323	0.000297507	Down
ENSMUSG00000027661	Slc2a10	1.16228	0.00030538	Ups
ENSMUSG00000022382	Wnt7b	2.38073	0.000308208	Ups
ENSMUSG00000032207	Lipc	-1.85299	0.000310198	Down
ENSMUSG00000027221	Chst1	-1.33274	0.000313101	Down
ENSMUSG00000096965	3300005D01Rik	-1.11993	0.000314582	Down
ENSMUSG00000096078	Ighv1-62-2	-5.57549	0.00032178	Down
ENSMUSG00000094546	Ighv1-26	-3.95311	0.00033515	Down
ENSMUSG00000028347	Tmeff1	-1.30357	0.00033515	Down
ENSMUSG00000048138	Dmrt2	-1.43993	0.000343929	Down
ENSMUSG00000054728	Phactr1	1.19098	0.000345659	Ups
ENSMUSG00000121035	-	1.37319	0.000349034	Ups
ENSMUSG00000086795	Gm11579	1.19562	0.000351378	Ups
ENSMUSG00000113216	Gm40841	1.04003	0.000356046	Ups
ENSMUSG00000096515	Igkv14-100	-3.4136	0.00035982	Down
ENSMUSG00000098161	Platr11	1.16948	0.000369015	Ups
ENSMUSG00000041481	Serpina3g	-1.00256	0.000370468	Down
ENSMUSG00000049985	Ankrd55	-1.11034	0.000372193	Down
ENSMUSG00000054537	Tmprss11e	1.52552	0.000372887	Ups
ENSMUSG00000076606	Igkj3	-1.93196	0.000384772	Down
ENSMUSG00000033419	Snap91	-2.12231	0.000387128	Down
ENSMUSG00000076572	Igkv18-36	-5.19596	0.000389095	Down
ENSMUSG00000050211	Pla2g4e	2.67847	0.000390603	Ups
ENSMUSG00000024076	Vit	1.12011	0.000407836	Ups
ENSMUSG00000117030	Gm49959	1.77988	0.000421581	Ups
ENSMUSG00000097902	Gm26531	-3.1153	0.000439039	Down
ENSMUSG00000104937	Gm43057	1.19424	0.000450138	Ups
ENSMUSG00000027579	Srms	-1.8889	0.000450168	Down
ENSMUSG00000020182	Ddc	1.46386	0.000460173	Ups
ENSMUSG00000102882	Gm2065	-1.90517	0.000462878	Down
ENSMUSG00000105244	Gm5281	-2.75005	0.0004753	Down
ENSMUSG00000063239	Grm4	1.77934	0.000492782	Ups
ENSMUSG00000094840	Muc3a	-1.2562	0.000499015	Down
ENSMUSG00000118000	4933403J19Rik	1.19854	0.000499792	Ups
ENSMUSG00000028179	Cth	-1.37679	0.00050051	Down
ENSMUSG00000027778	Ift80	1.08402	0.00051885	Ups
ENSMUSG00000106166	Gm43484	-2.14653	0.000524815	Down
ENSMUSG00000040706	Agmat	1.56267	0.000535649	Ups
ENSMUSG00000090223	Pcp4	-3.89848	0.000553671	Down
ENSMUSG00000007872	Id3	1.20562	0.000555264	Ups
ENSMUSG00000020297	Nsg2	1.03222	0.000555775	Ups
ENSMUSG00000086211	Gm12462	-4.44462	0.000556287	Down
ENSMUSG00000071531	Gprin2	-1.77766	0.000561762	Down
ENSMUSG00000027072	Prg3	-1.06052	0.000578736	Down
ENSMUSG00000102249	4930423C22Rik	1.24239	0.000586805	Ups
ENSMUSG00000052234	Epx	1.84319	0.000599265	Ups
ENSMUSG00000078157	Fem1al	1.15588	0.000610564	Ups
ENSMUSG00000026167	Wnt10a	2.08502	0.000611899	Ups
ENSMUSG00000048776	Pthlh	-1.62506	0.000618668	Down
ENSMUSG00000068349	Gml	-2.98536	0.000623319	Down
ENSMUSG00000009092	Derl3	-1.64579	0.000624667	Down
ENSMUSG00000086231	Rapgef4os3	-1.47552	0.000628555	Down
ENSMUSG00000087242	C78197	1.01879	0.000632365	Ups
ENSMUSG00000066975	Cryba4	-1.10656	0.000658191	Down
ENSMUSG00000074968	Ano3	1.77767	0.00066023	Ups
ENSMUSG00000068011	Mkrn2os	1.11488	0.000671438	Ups
ENSMUSG00000094797	Igkv6-15	-1.78694	0.000681162	Down
ENSMUSG00000033826	Dnah8	1.0011	0.000682803	Ups
ENSMUSG00000062148	Ear6	2.28159	0.00069546	Ups
ENSMUSG00000120309	-	-1.06733	0.000725704	Down
ENSMUSG00000112895	Gm47567	-1.14081	0.000736602	Down
ENSMUSG00000037995	Igsf9	-1.08038	0.000773829	Down
ENSMUSG00000026610	Esrrg	-1.5637	0.000779682	Down
ENSMUSG00000035314	Gdpd5	1.09418	0.000793304	Ups
ENSMUSG00000041548	Hspb8	-1.0199	0.000812377	Down
ENSMUSG00000121213	-	-2.41341	0.000814338	Down
ENSMUSG00000026525	Opn3	-1.44371	0.000814656	Down
ENSMUSG00000033427	Upb1	-1.10446	0.000833694	Down
ENSMUSG00000025221	Kcnip2	1.21304	0.000837201	Ups
ENSMUSG00000036169	Sostdc1	-1.21244	0.000863237	Down
ENSMUSG00000116504	I730030J21Rik	-1.27665	0.000866333	Down
ENSMUSG00000120360	-	-4.18377	0.00086679	Down
ENSMUSG00000095589	Ighv1-55	-4.21911	0.000895936	Down
ENSMUSG00000029001	Fbxo44	-1.26131	0.000896806	Down
ENSMUSG00000045007	Tubg2	-1.01376	0.000904895	Down
ENSMUSG00000095429	Ighv5-12	-3.07194	0.000907309	Down
ENSMUSG00000076633	Ighv5-2	-3.43505	0.00092644	Down
ENSMUSG00000106039	Iglc4	-3.81232	0.000944822	Down
ENSMUSG00000032936	Camkv	1.03955	0.000952373	Ups
ENSMUSG00000026415	Fcamr	-3.08402	0.000954656	Down
ENSMUSG00000025289	Prdx4	-1.0123	0.000956309	Down
ENSMUSG00000049314	Fbxw13	-3.87156	0.000984003	Down
ENSMUSG00000089716	Gm6264	-1.32914	0.00100471	Down
ENSMUSG00000028115	Bnipl	1.10049	0.0010298	Ups
ENSMUSG00000021130	Galnt16	-1.6534	0.00111333	Down
ENSMUSG00000052749	Trim30b	-1.05533	0.00112822	Down
ENSMUSG00000103047	Gm37310	-1.55631	0.0011314	Down
ENSMUSG00000074491	Clec4g	-1.31694	0.001137	Down
ENSMUSG00000052353	Cemip	-1.00538	0.00114574	Down
ENSMUSG00000104776	Gm43691	1.75899	0.00116167	Ups
ENSMUSG00000113492	Gm47792	-3.77188	0.00117831	Down
ENSMUSG00000050097	Ces2b	3.93282	0.00120594	Ups
ENSMUSG00000036040	Adamtsl2	1.35348	0.00121824	Ups
ENSMUSG00000061728	Btnl7-ps	1.04447	0.0012195	Ups
ENSMUSG00000015134	Aldh1a3	-1.07139	0.00122094	Down
ENSMUSG00000086391	1700042O10Rik	1.19154	0.00123829	Ups
ENSMUSG00000085784	Gm12158	-4.49347	0.00125734	Down
ENSMUSG00000020205	Phlda1	1.16503	0.00125734	Ups
ENSMUSG00000113856	Gm10790	-1.80994	0.00126315	Down
ENSMUSG00000041247	Lamp3	-1.71168	0.00126654	Down
ENSMUSG00000041930	Fam222a	1.06948	0.00130562	Ups
ENSMUSG00000103216	Gm37248	-2.86612	0.00130562	Down
ENSMUSG00000026729	4930562F07Rik	-1.5117	0.00130815	Down
ENSMUSG00000094028	Ighd4-1	-3.84813	0.00133197	Down
ENSMUSG00000007655	Cav1	1.3386	0.00134589	Ups
ENSMUSG00000081343	Gm16071	-1.51118	0.00134967	Down
ENSMUSG00000114337	Gm48704	2.64766	0.00135227	Ups
ENSMUSG00000032446	Eomes	1.05116	0.00135369	Ups
ENSMUSG00000034936	Arl4d	1.11013	0.00135979	Ups
ENSMUSG00000063296	Tmem117	1.04998	0.00138857	Ups
ENSMUSG00000066755	Tnfsf18	-1.66502	0.00140429	Down
ENSMUSG00000114446	Gm33524	-2.0682	0.00146399	Down
ENSMUSG00000105606	Igkv2-109	-2.6292	0.00146594	Down
ENSMUSG00000036492	Rnf39	1.04335	0.00154021	Ups
ENSMUSG00000051079	Rgs13	-2.80861	0.00155095	Down
ENSMUSG00000034795	Ccdc122	-1.10768	0.00156413	Down
ENSMUSG00000112824	Gm47917	-1.76027	0.00157952	Down
ENSMUSG00000028655	Mfsd2a	-1.11903	0.00158168	Down
ENSMUSG00000022123	Scel	1.1965	0.00160131	Ups
ENSMUSG00000103271	Ighv4-2	-4.27441	0.00161779	Down
ENSMUSG00000052117	D630039A03Rik	1.02113	0.00162695	Ups
ENSMUSG00000033053	1700028P14Rik	1.13503	0.0016495	Ups
ENSMUSG00000001542	Ell2	-1.11539	0.0016495	Down
ENSMUSG00000096844	Igkv6-14	-2.14426	0.00166204	Down
ENSMUSG00000021943	Gdf10	1.00299	0.00167395	Ups
ENSMUSG00000028749	Pla2g2f	-1.36097	0.00167395	Down
ENSMUSG00000010505	Myt1	1.19829	0.00170021	Ups
ENSMUSG00000087693	Gm16191	1.24115	0.00170074	Ups
ENSMUSG00000042828	Trim72	-1.61039	0.00172203	Down
ENSMUSG00000024353	Mzb1	-1.97682	0.00172981	Down
ENSMUSG00000076508	Igkv17-127	-2.34646	0.00175552	Down
ENSMUSG00000039725	Trp53rka	1.01966	0.00176272	Ups
ENSMUSG00000055980	Irs1	1.06389	0.00179367	Ups
ENSMUSG00000035165	Kcne3	-1.02915	0.00181493	Down
ENSMUSG00000106494	Igkv2-107	-3.38097	0.0018237	Down
ENSMUSG00000086117	Gm12065	-3.84454	0.00183972	Down
ENSMUSG00000113183	Gm47664	-1.56686	0.00184538	Down
ENSMUSG00000104591	Gm43145	-3.32888	0.00186846	Down
ENSMUSG00000091906	1700099I09Rik	-2.20831	0.00187067	Down
ENSMUSG00000084425	Gm25104	-1.43371	0.0018831	Down
ENSMUSG00000030671	Pde3b	1.34618	0.0019047	Ups
ENSMUSG00000020183	Cpm	1.06615	0.00191035	Ups
ENSMUSG00000020599	Rgs9	1.17672	0.0019346	Ups
ENSMUSG00000035930	Chst4	1.22894	0.00195972	Ups
ENSMUSG00000035238	Kcnk15	1.44182	0.00201183	Ups
ENSMUSG00000089842	Pitpnm2os2	1.38089	0.00201833	Ups
ENSMUSG00000095071	AF067061	-1.70567	0.00202328	Down
ENSMUSG00000113512	Gm9063	1.44211	0.00202493	Ups
ENSMUSG00000109491	Gm15396	-2.7222	0.00205003	Down
ENSMUSG00000041361	Myzap	-1.11276	0.00207024	Down
ENSMUSG00000025140	Pycr1	-1.71516	0.00211432	Down
ENSMUSG00000107008	Gm2762	1.36786	0.00212045	Ups
ENSMUSG00000076617	Ighm	-1.72143	0.00213744	Down
ENSMUSG00000033316	Galnt9	1.02407	0.00214893	Ups
ENSMUSG00000092591	Gm20429	-1.00931	0.00215771	Down
ENSMUSG00000027894	Slc6a17	1.24558	0.00217828	Ups
ENSMUSG00000017400	Stac2	-1.63851	0.00220845	Down
ENSMUSG00000067028	Cntnap5b	-2.16779	0.00228289	Down
ENSMUSG00000112165	Gm48851	3.45577	0.00229461	Ups
ENSMUSG00000032220	Myo1e	-1.14032	0.00231649	Down
ENSMUSG00000112539	Gm40787	-1.25516	0.00233429	Down
ENSMUSG00000001493	Meox1	-1.08511	0.00234134	Down
ENSMUSG00000029120	Ppp2r2c	-1.51698	0.00237657	Down
ENSMUSG00000096948	Gm4221	-1.36305	0.00242938	Down
ENSMUSG00000120550	-	1.11135	0.0025746	Ups
ENSMUSG00000052271	Bhlha15	-1.59733	0.00259084	Down
ENSMUSG00000089898	Gm14199	-3.50679	0.00259084	Down
ENSMUSG00000079679	Vwde	-3.50524	0.00261938	Down
ENSMUSG00000094262	Igkv4-62	-4.21906	0.00273795	Down
ENSMUSG00000090252	Gm16028	-2.31016	0.00274031	Down
ENSMUSG00000028459	Cd72	-1.18749	0.00274031	Down
ENSMUSG00000092275	Gm20465	-1.49292	0.00275787	Down
ENSMUSG00000030882	Dnhd1	-1.04206	0.00279915	Down
ENSMUSG00000083246	Gm11839	1.10147	0.00281719	Ups
ENSMUSG00000061723	Tnnt3	-1.55294	0.00282088	Down
ENSMUSG00000027313	Chac1	-1.34857	0.00284711	Down
ENSMUSG00000091971	Hspa1a	-3.13261	0.00286394	Down
ENSMUSG00000095761	Ighv1-20	-1.74578	0.00288069	Down
ENSMUSG00000076620	Ighj2	-1.10695	0.00289496	Down
ENSMUSG00000015599	Ttbk1	-1.02816	0.00289496	Down
ENSMUSG00000086501	4930597A21Rik	-3.02292	0.00295575	Down
ENSMUSG00000076665	Ighv7-1	-3.75195	0.00299262	Down
ENSMUSG00000079071	Slc28a2b	1.32382	0.00303693	Ups
ENSMUSG00000045394	Epcam	1.06507	0.00303693	Ups
ENSMUSG00000018845	Unc45b	-1.33421	0.00304472	Down
ENSMUSG00000110970	Olfr156	1.38718	0.00304472	Ups
ENSMUSG00000049904	Tmem17	-1.27782	0.00305101	Down
ENSMUSG00000096108	Ighv11-2	-4.38993	0.00306022	Down
ENSMUSG00000037907	Ankrd13b	1.16309	0.00313017	Ups
ENSMUSG00000113037	Gm36550	-4.11189	0.00313527	Down
ENSMUSG00000110266	Gm32742	1.11716	0.00317896	Ups
ENSMUSG00000107696	Gm44171	1.19824	0.00319302	Ups
ENSMUSG00000024027	Glp1r	-1.20324	0.00320091	Down
ENSMUSG00000120733	-	-2.28855	0.00325502	Down
ENSMUSG00000074899	Sptbn5	-1.17333	0.00325521	Down
ENSMUSG00000106441	Gm42921	1.24399	0.00326572	Ups
ENSMUSG00000076615	Ighg3	-1.96691	0.00329215	Down
ENSMUSG00000051788	4930564D02Rik	1.7407	0.00331576	Ups
ENSMUSG00000090326	Dthd1	-3.2403	0.00334349	Down
ENSMUSG00000120467	-	1.40983	0.00337684	Ups
ENSMUSG00000120365	-	-3.89856	0.00337684	Down
ENSMUSG00000057777	Mab21l2	1.02894	0.00346317	Ups
ENSMUSG00000121197	-	-2.25642	0.00349603	Down
ENSMUSG00000120676	-	-1.89493	0.00352244	Down
ENSMUSG00000081670	Gm15697	1.12121	0.00353304	Ups
ENSMUSG00000026390	Marco	1.13975	0.0035378	Ups
ENSMUSG00000093394	Gm20621	1.09061	0.00354611	Ups
ENSMUSG00000053963	Stum	-1.28167	0.00360302	Down
ENSMUSG00000048540	Nhlh2	-2.81114	0.00361403	Down
ENSMUSG00000033342	Plppr5	-1.23902	0.00361768	Down
ENSMUSG00000025017	Pik3ap1	-1.11413	0.00362627	Down
ENSMUSG00000016529	Il10	-1.42026	0.0036327	Down
ENSMUSG00000076618	Ighj4	-1.84751	0.00364003	Down
ENSMUSG00000024190	Dusp1	-1.16176	0.00375094	Down
ENSMUSG00000019889	Ptprk	1.13056	0.00378867	Ups
ENSMUSG00000091345	Col6a5	1.55289	0.0037936	Ups
ENSMUSG00000046442	Ppm1e	1.25587	0.00382452	Ups
ENSMUSG00000069041	Slc25a31	1.83619	0.00389934	Ups
ENSMUSG00000108207	1810059H22Rik	1.1688	0.00393366	Ups
ENSMUSG00000044678	Ly6k	-2.36369	0.0040163	Down
ENSMUSG00000076760	Trav3-1	1.20493	0.0040234	Ups
ENSMUSG00000025425	St8sia5	2.12119	0.00405686	Ups
ENSMUSG00000096678	Trav9-4	1.35672	0.00405842	Ups
ENSMUSG00000025141	Myadml2	-1.37681	0.00407637	Down
ENSMUSG00000058400	Qrfpr	-2.88557	0.0041003	Down
ENSMUSG00000063446	Plppr1	-1.94147	0.00411766	Down
ENSMUSG00000096461	Igkv14-130	-2.81553	0.00413267	Down
ENSMUSG00000097730	Gm26588	-1.78387	0.00414124	Down
ENSMUSG00000101462	Gm3052	1.1282	0.00432714	Ups
ENSMUSG00000047228	A2ml1	3.34037	0.00433211	Ups
ENSMUSG00000020140	Lgr5	1.37817	0.00434553	Ups
ENSMUSG00000102278	Gm37145	-2.39695	0.00439855	Down
ENSMUSG00000035506	Slc12a8	-1.12427	0.00445048	Down
ENSMUSG00000094194	Ighv5-16	-2.15441	0.00448804	Down
ENSMUSG00000026807	Ak8	-1.62732	0.00455241	Down
ENSMUSG00000076577	Igkv8-30	-2.65845	0.00456443	Down
ENSMUSG00000025216	Lbx1	-4.42075	0.00456902	Down
ENSMUSG00000060183	Cxcl11	-1.37415	0.00460077	Down
ENSMUSG00000050587	Lrrc4c	-2.56126	0.00468941	Down
ENSMUSG00000028039	Efna3	1.13248	0.00479109	Ups
ENSMUSG00000100890	1700085C21Rik	1.03093	0.00479241	Ups
ENSMUSG00000052525	Spdya	-1.22355	0.00485349	Down
ENSMUSG00000109291	Gm2814	-1.10381	0.00489677	Down
ENSMUSG00000038508	Gdf15	-1.24271	0.00490532	Down
ENSMUSG00000102196	Gm38171	-1.60961	0.00496549	Down
ENSMUSG00000035226	Rims4	1.37981	0.00498193	Ups
ENSMUSG00000034730	Adgrb1	1.44894	0.00499704	Ups
ENSMUSG00000090665	Gad1-ps	1.18546	0.00500928	Ups
ENSMUSG00000034282	Evpl	1.23649	0.00506853	Ups
ENSMUSG00000030134	Rasgef1a	1.02068	0.00515033	Ups
ENSMUSG00000027238	Frmd5	1.09974	0.00518419	Ups
ENSMUSG00000050423	Ppp1r3g	1.18767	0.00523147	Ups
ENSMUSG00000053025	Sv2b	-2.21247	0.00528902	Down
ENSMUSG00000105283	Gm33370	-1.66452	0.00539824	Down
ENSMUSG00000048905	Bnip5	1.14925	0.00542862	Ups
ENSMUSG00000113211	4921525O09Rik	1.02813	0.00559771	Ups
ENSMUSG00000121073	-	-2.25916	0.00561972	Down
ENSMUSG00000007888	Crlf1	-2.73822	0.00565535	Down
ENSMUSG00000069441	Dsg1a	-1.77883	0.0056668	Down
ENSMUSG00000070577	Gm572	1.88039	0.00571515	Ups
ENSMUSG00000059562	Ccdc154	-1.11287	0.00575222	Down
ENSMUSG00000106643	Gm43422	1.28225	0.00583722	Ups
ENSMUSG00000117257	Gm4948	1.62511	0.00585596	Ups
ENSMUSG00000116738	Gm49565	1.6051	0.00593871	Ups
ENSMUSG00000019102	Aldh3a1	-1.49302	0.00593871	Down
ENSMUSG00000097451	Rian	1.18965	0.00597161	Ups
ENSMUSG00000035805	Mlc1	-2.60249	0.00600369	Down
ENSMUSG00000054763	Defb42	-1.94398	0.00619872	Down
ENSMUSG00000074277	Phldb3	1.00204	0.00622387	Ups
ENSMUSG00000087289	4933424M12Rik	-2.11394	0.00622492	Down
ENSMUSG00000096499	Ighv1-5	-2.89386	0.00625549	Down
ENSMUSG00000104769	Igkv8-34	-3.2814	0.00628082	Down
ENSMUSG00000030666	Calcb	1.41909	0.00639285	Ups
ENSMUSG00000053613	Notumos	-3.55255	0.00648921	Down
ENSMUSG00000098202	B830012L14Rik	1.45437	0.00652266	Ups
ENSMUSG00000096355	Ighv8-4	-3.5048	0.00657303	Down
ENSMUSG00000026163	Sphkap	-1.27837	0.00657949	Down
ENSMUSG00000027718	Il21	-1.04715	0.00658523	Down
ENSMUSG00000035208	Slfn8	-1.1697	0.00661706	Down
ENSMUSG00000014603	Alx3	-2.68805	0.00662597	Down
ENSMUSG00000050967	Creg2	-1.3509	0.00662597	Down
ENSMUSG00000119997	Gm31616	1.08853	0.00672032	Ups
ENSMUSG00000024340	Btnl2	-1.19601	0.00685523	Down
ENSMUSG00000097283	Gm26686	1.07182	0.00688145	Ups
ENSMUSG00000076921	Traj7	1.35351	0.00688569	Ups
ENSMUSG00000081520	Gm16200	1.33268	0.00693168	Ups
ENSMUSG00000092371	Gm20511	1.03427	0.00693707	Ups
ENSMUSG00000061068	Mcpt4	1.23253	0.00704398	Ups
ENSMUSG00000035914	Cd276	-1.05137	0.00707768	Down
ENSMUSG00000118591	Gm52955	-1.0433	0.00711623	Down
ENSMUSG00000107102	Gm42726	1.43829	0.00713272	Ups
ENSMUSG00000100029	D7Ertd128e	-1.54295	0.00723132	Down
ENSMUSG00000045345	9530056K15Rik	-1.98209	0.00727466	Down
ENSMUSG00000053216	Btn2a2	-1.9822	0.00746024	Down
ENSMUSG00000105776	Gm43292	-1.61314	0.00759045	Down
ENSMUSG00000020037	Rfx4	1.38568	0.00764922	Ups
ENSMUSG00000024406	Pou5f1	1.22052	0.00790852	Ups
ENSMUSG00000108126	Gm43909	-1.87272	0.00807521	Down
ENSMUSG00000018427	Ypel2	1.04803	0.00820461	Ups
ENSMUSG00000030283	St8sia1	1.13341	0.00822076	Ups
ENSMUSG00000008658	Rbfox1	-1.36859	0.00823072	Down
ENSMUSG00000063522	Ly6m	-1.44798	0.00827566	Down
ENSMUSG00000032262	Elovl4	-2.27777	0.00834244	Down
ENSMUSG00000095700	Ighv10-3	-3.15822	0.00838658	Down
ENSMUSG00000083165	Gm11344	-1.72552	0.00840877	Down
ENSMUSG00000067575	Rpl35a-ps3	1.49463	0.00854209	Ups
ENSMUSG00000051000	Fhip1a	-1.10976	0.00854562	Down
ENSMUSG00000090098	Alms1-ps2	1.16729	0.00868574	Ups
ENSMUSG00000120070	-	1.01734	0.00870869	Ups
ENSMUSG00000100985	Gm10640	1.28312	0.00872303	Ups
ENSMUSG00000025529	Zfp711	-1.30404	0.00872303	Down
ENSMUSG00000076710	Ighv1-49	-3.66748	0.00876683	Down
ENSMUSG00000043727	F830045P16Rik	-2.16581	0.0088097	Down
ENSMUSG00000000560	Gabra2	-1.91661	0.00884322	Down
ENSMUSG00000034224	Slc38a8	1.15377	0.00885021	Ups
ENSMUSG00000096410	Ighv1-19	-3.8781	0.00891978	Down
ENSMUSG00000032482	Cspg5	-1.22421	0.00894484	Down
ENSMUSG00000096833	Igkv4-55	-4.36395	0.00895653	Down
ENSMUSG00000017491	Rarb	-1.21128	0.00897752	Down
ENSMUSG00000106087	Gm43609	1.02412	0.00908431	Ups
ENSMUSG00000095737	Igkv11-125	-3.2513	0.00908431	Down
ENSMUSG00000032487	Ptgs2	-2.10354	0.00924103	Down
ENSMUSG00000027887	Sypl2	1.26175	0.00945284	Ups
ENSMUSG00000102315	Ighv1-28	-3.6818	0.00957488	Down
ENSMUSG00000086165	Gm15690	-1.46395	0.00957488	Down
ENSMUSG00000039391	Ccdc81	-3.4765	0.00958967	Down
ENSMUSG00000094792	Trav10d	1.64101	0.00977602	Ups
ENSMUSG00000103219	Gm37787	1.00075	0.00981718	Ups
ENSMUSG00000057060	Slc35f3	-2.32155	0.00982963	Down
ENSMUSG00000113776	Gm19327	-1.48975	0.00989247	Down
ENSMUSG00000028573	Fggy	-1.04035	0.00996568	Down
ENSMUSG00000041536	Serpina3a	-1.2516	0.0101422	Down
ENSMUSG00000050234	Gja4	-1.00526	0.0101528	Down
ENSMUSG00000027996	Sfrp2	1.39044	0.0103288	Ups
ENSMUSG00000022330	Osr2	-1.5733	0.010355	Down
ENSMUSG00000037428	Vgf	-2.24412	0.0103632	Down
ENSMUSG00000006958	Chrd	1.08295	0.0105128	Ups
ENSMUSG00000031549	Ido2	-1.0011	0.0106745	Down
ENSMUSG00000067224	Gm3695	-1.7608	0.0109269	Down
ENSMUSG00000097391	Mirg	1.24967	0.0109446	Ups
ENSMUSG00000102765	Ighv1-62	-2.50517	0.0109639	Down
ENSMUSG00000019856	Fam184a	-1.09413	0.010969	Down
ENSMUSG00000078607	1810010H24Rik	1.41702	0.0110178	Ups
ENSMUSG00000091002	Tcerg1l	-2.26128	0.0110777	Down
ENSMUSG00000029838	Ptn	-1.34273	0.0110777	Down
ENSMUSG00000021373	Cap2	1.76878	0.0111937	Ups
ENSMUSG00000103420	Gm37537	3.05504	0.0112688	Ups
ENSMUSG00000002565	Scin	-1.34678	0.0112786	Down
ENSMUSG00000084593	Gm22345	-3.01085	0.0112835	Down
ENSMUSG00000076514	Igkv17-121	-2.09012	0.0113287	Down
ENSMUSG00000094356	Igkv8-28	-2.50357	0.0114977	Down
ENSMUSG00000029597	Sds	-1.22342	0.0115809	Down
ENSMUSG00000064115	Cadm2	-1.17725	0.0116345	Down
ENSMUSG00000063820	Arl9	-1.02517	0.0116361	Down
ENSMUSG00000074971	Fibin	1.12207	0.0116873	Ups
ENSMUSG00000089822	Gm15759	1.81394	0.0117528	Ups
ENSMUSG00000103032	Gm37121	-1.58074	0.0117549	Down
ENSMUSG00000097215	Gm26550	-1.42884	0.0117596	Down
ENSMUSG00000041750	Cd1d2	-1.03153	0.011859	Down
ENSMUSG00000076472	Trbv15	1.11228	0.0119169	Ups
ENSMUSG00000074146	4930579C12Rik	-1.55963	0.0123474	Down
ENSMUSG00000102657	Gm37899	2.02053	0.0124695	Ups
ENSMUSG00000035910	Dcdc2a	-1.27222	0.0125148	Down
ENSMUSG00000076821	Trav8n-2	1.01199	0.0125389	Ups
ENSMUSG00000094088	Ighv1-64	-1.82567	0.0126464	Down
ENSMUSG00000089769	Gm16574	1.01365	0.0128797	Ups
ENSMUSG00000107216	2210412B16Rik	-1.45284	0.0129157	Down
ENSMUSG00000099719	Gm28802	-2.51463	0.0129335	Down
ENSMUSG00000102524	Ighv1-2	-3.47461	0.0129336	Down
ENSMUSG00000047222	Rnase2a	2.15074	0.0129337	Ups
ENSMUSG00000021991	Cacna2d3	-2.23918	0.0129776	Down
ENSMUSG00000081413	Uqcrh-ps2	1.38351	0.0130611	Ups
ENSMUSG00000112249	Gm30262	1.26542	0.0131022	Ups
ENSMUSG00000114340	Gm18132	1.1267	0.0131206	Ups
ENSMUSG00000099655	2310034G01Rik	3.17669	0.0131486	Ups
ENSMUSG00000048387	Osr1	1.79254	0.013153	Ups
ENSMUSG00000105252	Gm42753	1.25857	0.0134226	Ups
ENSMUSG00000096001	2610528A11Rik	-1.28194	0.0137487	Down
ENSMUSG00000017002	Slpi	-1.22774	0.0137694	Down
ENSMUSG00000026691	Fmo3	2.24372	0.0139327	Ups
ENSMUSG00000108378	Gm44641	1.14295	0.0139776	Ups
ENSMUSG00000095285	Ighv5-9	-2.24758	0.0140898	Down
ENSMUSG00000117369	Gm31499	-2.25788	0.0143137	Down
ENSMUSG00000090105	Gm15890	-2.90328	0.0143205	Down
ENSMUSG00000051228	Nyx	-1.83394	0.0144062	Down
ENSMUSG00000086032	Gm15929	2.6782	0.0144101	Ups
ENSMUSG00000042357	Gjb5	-2.31151	0.0146868	Down
ENSMUSG00000102880	4930517J16Rik	-3.29042	0.0149198	Down
ENSMUSG00000070880	Gad1	-1.42659	0.0149324	Down
ENSMUSG00000108090	Gm6637	-1.05573	0.0149721	Down
ENSMUSG00000031286	Glt28d2	-1.35773	0.015247	Down
ENSMUSG00000097133	Gm26628	-1.61598	0.0153306	Down
ENSMUSG00000076680	Ighv6-6	-3.74265	0.015434	Down
ENSMUSG00000094335	Igkv1-117	-1.45486	0.0154911	Down
ENSMUSG00000089937	Gm7281	-1.98557	0.0156395	Down
ENSMUSG00000036330	Slc18a1	-1.54037	0.0156395	Down
ENSMUSG00000109899	Gm6012	1.21684	0.0156714	Ups
ENSMUSG00000120266	-	-1.05197	0.0158294	Down
ENSMUSG00000114644	Gm47243	-2.57199	0.015849	Down
ENSMUSG00000042115	Klhdc8a	-1.78641	0.0159695	Down
ENSMUSG00000039851	4932438H23Rik	1.06226	0.0159722	Ups
ENSMUSG00000064572	Gm25801	1.28126	0.0160322	Ups
ENSMUSG00000030110	Ret	1.13592	0.0160554	Ups
ENSMUSG00000035775	Krt20	-1.784	0.0160811	Down
ENSMUSG00000026344	Lypd1	2.15996	0.0162326	Ups
ENSMUSG00000028777	Gnat3	-1.85094	0.0163543	Down
ENSMUSG00000111839	Gm39383	-2.13293	0.0164881	Down
ENSMUSG00000111611	Olfr157	1.21209	0.0165726	Ups
ENSMUSG00000038570	Saxo2	-2.42127	0.0165726	Down
ENSMUSG00000040729	Cep126	-1.14027	0.0167276	Down
ENSMUSG00000111739	Gm47241	1.08608	0.0170427	Ups
ENSMUSG00000086474	9130204K15Rik	1.29013	0.0172182	Ups
ENSMUSG00000095794	Igkv6-17	-3.5052	0.0172388	Down
ENSMUSG00000100627	A830008E24Rik	-2.25958	0.0174135	Down
ENSMUSG00000114985	1810028F09Rik	-3.17981	0.0174157	Down
ENSMUSG00000091020	Gm5828	-2.04557	0.0174249	Down
ENSMUSG00000051397	Tacstd2	-1.03875	0.0175365	Down
ENSMUSG00000031519	Asb5	-1.45233	0.0176488	Down
ENSMUSG00000119951	-	-1.50236	0.0177242	Down
ENSMUSG00000085760	Gm14302	-1.2111	0.0177603	Down
ENSMUSG00000118237	Gm50133	-1.89538	0.0178104	Down
ENSMUSG00000039760	Il22ra2	-2.8171	0.0179122	Down
ENSMUSG00000027737	Slc7a11	-1.01976	0.0183194	Down
ENSMUSG00000068740	Celsr2	1.12578	0.0184052	Ups
ENSMUSG00000019909	Fam162b	-2.43786	0.0184377	Down
ENSMUSG00000096672	Ighv1-63	-1.83416	0.0184377	Down
ENSMUSG00000077714	Snord17	-1.46012	0.0184707	Down
ENSMUSG00000041605	Inava	-1.58165	0.0184888	Down
ENSMUSG00000027849	Syt6	1.31997	0.0187512	Ups
ENSMUSG00000072683	Gm7457	2.59509	0.018752	Ups
ENSMUSG00000035179	Ppp1r32	-1.26051	0.0187828	Down
ENSMUSG00000099767	Gm28884	-1.05595	0.0187828	Down
ENSMUSG00000097134	1110002J07Rik	-1.37473	0.0188008	Down
ENSMUSG00000102654	Ighv1-21	-2.68343	0.0188743	Down
ENSMUSG00000054422	Fabp1	-1.54077	0.0189758	Down
ENSMUSG00000056822	Olfr166	-3.00418	0.0190323	Down
ENSMUSG00000021804	Rgr	-2.70327	0.0190465	Down
ENSMUSG00000115680	Gm35167	-1.15066	0.0191093	Down
ENSMUSG00000076518	Igkv2-112	-2.74324	0.0192708	Down
ENSMUSG00000019906	Lin7a	2.93692	0.0194471	Ups
ENSMUSG00000082976	Gm15056	-1.09241	0.0195178	Down
ENSMUSG00000085276	Gm15812	2.39168	0.019615	Ups
ENSMUSG00000094087	Ighv1-61	-2.12936	0.0197274	Down
ENSMUSG00000022565	Plec	1.00583	0.0198229	Ups
ENSMUSG00000061393	Acvr2b	1.01044	0.0199588	Ups
ENSMUSG00000005268	Prlr	-1.49099	0.0202914	Down
ENSMUSG00000117485	Gm19696	1.23857	0.0204895	Ups
ENSMUSG00000106674	Gm20005	-1.41361	0.0205365	Down
ENSMUSG00000050445	Cyp8b1	-2.65777	0.020674	Down
ENSMUSG00000090214	Gm15657	-1.54505	0.0209128	Down
ENSMUSG00000093861	Igkv1-110	-1.27255	0.0209674	Down
ENSMUSG00000073399	Trim40	1.06802	0.0211548	Ups
ENSMUSG00000090877	Hspa1b	-2.34007	0.0213208	Down
ENSMUSG00000022435	Upk3a	-1.94221	0.0213751	Down
ENSMUSG00000111243	Gm4668	1.19206	0.0214504	Ups
ENSMUSG00000076676	Ighv12-3	-1.95492	0.0217586	Down
ENSMUSG00000087522	Gm371	1.05699	0.0220222	Ups
ENSMUSG00000048230	Fbxo43	1.13727	0.0221429	Ups
ENSMUSG00000086494	2210417A02Rik	-1.98494	0.0222399	Down
ENSMUSG00000039518	Cdsn	-2.84744	0.0223458	Down
ENSMUSG00000107846	Gm43963	-1.61897	0.0224704	Down
ENSMUSG00000092131	BC050972	1.16709	0.0225499	Ups
ENSMUSG00000021604	Irx4	-1.46478	0.0225516	Down
ENSMUSG00000118671	Eppk1	-2.76161	0.0226408	Down
ENSMUSG00000088900	Gm25436	-1.6107	0.0227411	Down
ENSMUSG00000030324	Rho	-2.16977	0.0227575	Down
ENSMUSG00000093838	Ighv3-1	-3.50671	0.02283	Down
ENSMUSG00000040265	Dnm3	-1.15111	0.022862	Down
ENSMUSG00000100108	Gm28100	-1.04775	0.0231706	Down
ENSMUSG00000040434	Large2	-1.04214	0.023345	Down
ENSMUSG00000076864	Trdv1	2.14164	0.0234644	Ups
ENSMUSG00000024774	Ankrd22	1.06427	0.0236578	Ups
ENSMUSG00000038011	Dnah10	-1.45739	0.0238266	Down
ENSMUSG00000120560	-	-3.17796	0.0238551	Down
ENSMUSG00000110374	Gm31172	1.25672	0.0239065	Ups
ENSMUSG00000032013	Trim29	-1.45553	0.0239536	Down
ENSMUSG00000026890	Lhx6	-1.06624	0.0239939	Down
ENSMUSG00000095958	Trav12-3	1.18852	0.024656	Ups
ENSMUSG00000110588	Gm45774	-1.25015	0.0249669	Down
ENSMUSG00000025407	Gli1	1.04723	0.0250729	Ups
ENSMUSG00000103789	Gm10129	1.246	0.0253076	Ups
ENSMUSG00000097476	Gm26583	1.3878	0.025328	Ups
ENSMUSG00000071636	Rimbp3	1.45959	0.0255222	Ups
ENSMUSG00000000197	Nalcn	1.74034	0.0256293	Ups
ENSMUSG00000087192	Lexis1	1.70491	0.0257605	Ups
ENSMUSG00000060621	Nkpd1	-1.66106	0.0259055	Down
ENSMUSG00000076540	Igkv4-80	-2.52292	0.026001	Down
ENSMUSG00000105851	9130604C24Rik	1.00388	0.026703	Ups
ENSMUSG00000106601	Ighv1-70	-3.23799	0.0267078	Down
ENSMUSG00000094117	Igkv3-12	-1.48999	0.0267876	Down
ENSMUSG00000103749	Pcdhgb5	-1.40488	0.0268	Down
ENSMUSG00000117050	1700023B13Rik	-1.13462	0.0269085	Down
ENSMUSG00000087022	9130024F11Rik	1.23274	0.027306	Ups
ENSMUSG00000113193	Gm40576	1.39071	0.0273404	Ups
ENSMUSG00000077925	Mir453	1.33923	0.0273713	Ups
ENSMUSG00000021414	Fam217a	-1.82974	0.0273713	Down
ENSMUSG00000120730	-	-2.94701	0.0274622	Down
ENSMUSG00000046487	Mospd4	1.15057	0.0278463	Ups
ENSMUSG00000025427	Rnf165	-1.10815	0.0280504	Down
ENSMUSG00000020890	Gucy2e	1.53743	0.0282928	Ups
ENSMUSG00000047002	Msgn1	1.08164	0.0283229	Ups
ENSMUSG00000109728	Gm45359	1.06998	0.0289345	Ups
ENSMUSG00000111729	Gm48038	-1.60255	0.0292379	Down
ENSMUSG00000111052	Gm20139	1.17871	0.0295901	Ups
ENSMUSG00000006720	Zfp184	-1.25475	0.029696	Down
ENSMUSG00000111734	Gm29825	-2.92517	0.0297822	Down
ENSMUSG00000020908	Myh3	-1.39154	0.0299286	Down
ENSMUSG00000101089	2610016A17Rik	-1.64052	0.0300628	Down
ENSMUSG00000115439	Gm36107	1.25871	0.0302907	Ups
ENSMUSG00000076534	Igkv12-89	-2.54309	0.0303207	Down
ENSMUSG00000026628	Atf3	-1.09222	0.030449	Down
ENSMUSG00000068859	Sp9	1.39179	0.0304975	Ups
ENSMUSG00000053093	Myh7	-2.0537	0.0306779	Down
ENSMUSG00000079138	Gm8818	-2.59732	0.0310672	Down
ENSMUSG00000120658	-	2.04617	0.0317344	Ups
ENSMUSG00000113159	Gm48771	1.13807	0.0317457	Ups
ENSMUSG00000114665	Lncbate6	-2.31512	0.0322553	Down
ENSMUSG00000117292	E330032C10Rik	-2.40344	0.0322837	Down
ENSMUSG00000097504	4930516B21Rik	1.1244	0.0325572	Ups
ENSMUSG00000063157	Csn2	-3.15869	0.032618	Down
ENSMUSG00000076576	Igkv6-32	-2.02598	0.0332717	Down
ENSMUSG00000116038	Gm46563	1.01433	0.0334852	Ups
ENSMUSG00000081490	Gm11830	-1.98326	0.0339149	Down
ENSMUSG00000034227	Foxj1	1.30452	0.0340412	Ups
ENSMUSG00000100160	Gm28527	-2.34215	0.0343886	Down
ENSMUSG00000120343	-	1.11247	0.0344053	Ups
ENSMUSG00000019429	Ffar3	-1.93462	0.0345115	Down
ENSMUSG00000024598	Fbn2	-1.21064	0.0345298	Down
ENSMUSG00000094475	Gm11007	1.9897	0.0345593	Ups
ENSMUSG00000067642	Adgrf3	-1.11826	0.0348378	Down
ENSMUSG00000102571	Gm37967	-2.72319	0.0352336	Down
ENSMUSG00000021359	Tfap2a	-2.18778	0.0353781	Down
ENSMUSG00000022997	Wnt1	1.88928	0.0354228	Ups
ENSMUSG00000082305	Gm2420	1.09359	0.0356886	Ups
ENSMUSG00000038540	Tmc3	-1.64245	0.0359552	Down
ENSMUSG00000090075	Gm16251	2.2264	0.0361893	Ups
ENSMUSG00000028804	Csmd2	-1.26568	0.0363669	Down
ENSMUSG00000078197	Gm17374	2.54365	0.0365975	Ups
ENSMUSG00000081730	Gm13785	-2.23859	0.0368001	Down
ENSMUSG00000049107	Ntf3	1.30494	0.0371171	Ups
ENSMUSG00000097649	Gm10561	-1.65301	0.0376613	Down
ENSMUSG00000114882	Gm48581	1.72868	0.0376944	Ups
ENSMUSG00000037996	Slc24a2	-2.05558	0.0377225	Down
ENSMUSG00000056258	Kcnq3	1.13096	0.0377762	Ups
ENSMUSG00000103297	Ighv3-2	-2.90375	0.037947	Down
ENSMUSG00000106333	4930428O21Rik	-1.53286	0.0381015	Down
ENSMUSG00000106965	Gm18290	1.91896	0.0381015	Ups
ENSMUSG00000113780	Gm33195	-1.30403	0.0383451	Down
ENSMUSG00000108297	Gm44167	2.90182	0.0393141	Ups
ENSMUSG00002076091	-	-1.39913	0.0393981	Down
ENSMUSG00000097832	Gm26912	-1.87712	0.0394809	Down
ENSMUSG00000027525	Phactr3	-1.0366	0.0397282	Down
ENSMUSG00000009246	Trpm5	-1.29403	0.0397836	Down
ENSMUSG00002076935	-	1.89422	0.0397836	Ups
ENSMUSG00000109115	Gm44669	-1.45523	0.0398425	Down
ENSMUSG00000076479	Trbv26	1.02445	0.0399656	Ups
ENSMUSG00000082373	Gm13754	1.68657	0.0399979	Ups
ENSMUSG00000104819	4930515G16Rik	-2.66608	0.0401065	Down
ENSMUSG00000048782	Insc	1.77047	0.0401909	Ups
ENSMUSG00000028176	Lrrc7	1.33943	0.0402212	Ups
ENSMUSG00000095923	Ighv1-37	-1.63056	0.0402771	Down
ENSMUSG00000097760	6030442K20Rik	1.06095	0.0403364	Ups
ENSMUSG00000108693	Gm45153	1.26879	0.0403627	Ups
ENSMUSG00000085316	D330050G23Rik	-1.8014	0.0403938	Down
ENSMUSG00000076512	Igkv9-123	-4.02415	0.040534	Down
ENSMUSG00000093894	Ighv1-53	-1.78382	0.04078	Down
ENSMUSG00000113041	Gm48302	-2.63329	0.04078	Down
ENSMUSG00000101433	Gm29441	2.17944	0.0410739	Ups
ENSMUSG00000070564	Ntn5	-1.07181	0.0411778	Down
ENSMUSG00000063846	Gm21731	-1.94922	0.0413007	Down
ENSMUSG00000033595	Lgi3	1.82145	0.0413853	Ups
ENSMUSG00000046807	Lrrc75b	1.36209	0.0414135	Ups
ENSMUSG00000041703	Zic5	-3.13559	0.0424516	Down
ENSMUSG00000115099	1700087I21Rik	-1.25088	0.0428476	Down
ENSMUSG00002075156	mmu-mir-409	2.63772	0.0428618	Ups
ENSMUSG00000092509	Gm20394	-1.35914	0.0429653	Down
ENSMUSG00000045662	Henmt1	1.09036	0.0435201	Ups
ENSMUSG00000117313	Gm49838	1.15543	0.0437336	Ups
ENSMUSG00000084993	Gm12305	1.09365	0.0442047	Ups
ENSMUSG00000075224	Lrrc55	-1.09828	0.0443329	Down
ENSMUSG00000076598	Igkv3-7	-1.36166	0.0447118	Down
ENSMUSG00000066189	Cacng3	-1.94964	0.0447983	Down
ENSMUSG00000095646	Trav10n	1.43682	0.0449238	Ups
ENSMUSG00000089678	Agxt2	-2.72008	0.0449745	Down
ENSMUSG00000038132	Rbm24	1.77967	0.0453608	Ups
ENSMUSG00000049265	Kcnk3	-1.00774	0.0455005	Down
ENSMUSG00000120413	-	-1.67438	0.0456476	Down
ENSMUSG00000116581	Gm46565	-1.08058	0.0457483	Down
ENSMUSG00000111067	Gm48714	-1.32191	0.0458218	Down
ENSMUSG00000031972	Acta1	-2.25571	0.0459223	Down
ENSMUSG00000093176	Mir5119	-1.10909	0.0459709	Down
ENSMUSG00000031845	Bco1	1.40993	0.0462838	Ups
ENSMUSG00000095210	Ighv5-9-1	-1.63714	0.0463713	Down
ENSMUSG00000087129	Gm16316	-1.02773	0.0465723	Down
ENSMUSG00000001672	Marveld3	-1.95707	0.0465723	Down
ENSMUSG00000083186	Gm11805	-1.60846	0.04687	Down
ENSMUSG00000105358	Gm43099	2.15432	0.0475836	Ups
ENSMUSG00000070524	Fcrlb	-1.23505	0.0482052	Down
ENSMUSG00000084149	Gm12944	1.24643	0.0489223	Ups
ENSMUSG00000108184	Gm44198	-1.16468	0.0490131	Down
ENSMUSG00000078915	Hsp25-ps1	-1.81338	0.0492694	Down
ENSMUSG00000033740	St18	-1.30228	0.0493511	Down
ENSMUSG00000076547	Igkv4-70	-3.64067	0.049577	Down
ENSMUSG00000061356	Nuggc	-1.47137	0.0496407	Down
ENSMUSG00002076126	-	1.63463	0.0498502	Ups
ENSMUSG00000108105	Gm5340	-1.84691	0.0498833	Down
ENSMUSG00000021010	Npas3	-1.58466	0.0499196	Down
