# Supplementary material for: Effect of BAFF blockade on the B cell receptor repertoire and transcriptome in a mouse model of systemic lupus erythematosus
Source: Front Immunol. 2024 Jan 9;14:1307392. doi: 10.3389/fimmu.2023.1307392 (PMC10803406; doi:10.3389/fimmu.2023.1307392)
Supplement: Supplementary file 5 [file Table_4.xlsx]

## Sheet: Sheet1
Table S4. A list of immune-related differential expressed genes (IRGs).
down-regulated IRGs	up-regulated IRGs
HSPA1A	CXCL5
HSPA1B	NEO1
CIITA	MARCO
SLPI	PROC
CXCL11	CALCB
CXCL13	GDF10
GDF15	NTF3
CD40	SPP1
JUN	ACVR2B
CCR6	LGR5
IL1A	CBLB
PTGS2	TRAJ7
ACTA1	TRAV12-3
ACKR2	TRBV15
IL10	TRBV16
CD79A	TRBV17
CD79B	TRDV1
SYK
BTK
BLNK
CD19
CR2
CD22
CD72
FCGR2B
RASGRP3
PLCG2
IGHD
IGHG1
IGHG3
IGHJ2
IGHJ3
IGHJ4
IGHM
IGHV1-18
IGHV1-2
IGKC
IGKJ1
IGKJ2
IGKJ3
IGKJ4
IGKJ5
IGKV3-7
IGLC1
IGLC2
IGLC3
SEMA7A
PLAUR
CSPG5
ESM1
GDF11
HBEGF
IL21
PTHLH
PTN
TNFSF15
TNFSF18
VGF
CRLF1
ESRRG
GLP1R
IL22RA2
IL5RA
IL9R
PRLR
RARB
RXFP1
TNFRSF13B
TNFRSF13C
TNFRSF17
