# Supplementary material for: Effect of BAFF blockade on the B cell receptor repertoire and transcriptome in a mouse model of systemic lupus erythematosus
Source: Front Immunol. 2024 Jan 9;14:1307392. doi: 10.3389/fimmu.2023.1307392 (PMC10803406; doi:10.3389/fimmu.2023.1307392)
Supplement: Supplementary file 6 [file Table_5.xlsx]

## Sheet: Sheet1
Table S5. Transcriptional factors （TFs） with p value < 0.05 in down-regulated DEGs.
Key TF	Description	# of overlapped genes	P value	Q value	List of overlapped genes
Pax5	paired box 5	6	1.62e-07	9.22e-06	Blk,Cd72,Cd19,Ebf1,Cd79a,Blnk
Xbp1	X-box binding protein 1	5	3.52e-06	0.0001	Bhlha15,Irf4,Pax5,Herpud1,Prdm1
Apex1	apurinic/apyrimidinic endonuclease 1	4	1.04e-05	0.000197	Ptgs2,Ccl12,Blk,Pax5
Pou2f1	POU domain, class 2, transcription factor 1	5	3.78e-05	0.000539	Btk,Cd79a,Cd79b,Aldh3a1,Csn2
Cebpb	CCAAT/enhancer binding protein (C/EBP), beta	6	0.000176	0.00193	Cr2,Ptgs2,Aldh3a1,Atf3,Il5ra,Csn2
Nfkb1	nuclear factor of kappa light polypeptide gene enhancer in B cells 1, p105	13	0.000203	0.00193	Cd40,Ptgs2,Tnfsf15,Aldh3a1,Slc1a2,Il10,Il1a,Dusp1,Btk,Cxcl13,Irf4,Plaur,Ccl12
Pou2f2	POU domain, class 2, transcription factor 2	4	0.000305	0.00249	Btk,Il5ra,Cd79b,Cd79a
Ebf1	early B cell factor 1	3	0.00061	0.00435	Blk,Pax5,Cd79a
Mef2c	myocyte enhancer factor 2C	4	0.00221	0.014	Rho,Il10,Jun,Rgr
Pou2af1	POU domain, class 2, associating factor 1	3	0.00245	0.014	Cd79b,Btk,Spib
Spib	Spi-B transcription factor (Spi-1/PU.1 related)	2	0.00384	0.0182	Blnk,Fcer2a
Spic	Spi-C transcription factor (Spi-1/PU.1 related)	2	0.00384	0.0182	Fcer2a,Fcgr2b
Stat3	signal transducer and activator of transcription 3	6	0.00502	0.0211	Il21,Prdm1,Ly6a,Nhlh2,Tcf4,Il10
Rbpj	recombination signal binding protein for immunoglobulin kappa J region	3	0.00519	0.0211	Prdm1,Plcg2,Cr2
Sox5	SRY (sex determining region Y)-box 5	2	0.00568	0.0216	Spag6,Pthlh
Ep300	E1A binding protein p300	5	0.00693	0.0247	Ptgs2,Mef2c,Aldh3a1,Scd1,Rarb
Fosl1	fos-like antigen 1	2	0.00785	0.0263	Jun,Prdm1
Sp1	trans-acting transcription factor 1	12	0.00843	0.0267	Il10,Il5ra,Plaur,Cdk5r1,Cd79a,Hspa1b,Ptgs2,Aldh3a1,Btk,Jun,Rho,Tgm1
Sp4	trans-acting transcription factor 4	2	0.0103	0.031	Rho,Cdk5r1
Tcf3	transcription factor 3	4	0.0114	0.0325	Cd79a,Pax5,Cd19,Ebf1
Nrl	neural retina leucine zipper gene	2	0.0162	0.0417	Rho,Mef2c
Jun	jun proto-oncogene	7	0.0164	0.0417	Plaur,Jun,Prdm1,Ptgs2,Tgm1,Ccl12,Aldh3a1
Id2	inhibitor of DNA binding 2	2	0.0195	0.0417	Alpl,Il10
Irf4	interferon regulatory factor 4	2	0.0195	0.0417	Prdm1,Il10
Ldb1	LIM domain binding 1	2	0.0195	0.0417	Lhx6,Glp1r
Prdm1	PR domain containing 1, with ZNF domain	2	0.0195	0.0417	Tnfrsf17,Pax5
Hnf1a	HNF1 homeobox A	3	0.0198	0.0417	Cyp39a1,Cyp8b1,Prdm1
Ets1	E26 avian leukemia oncogene 1, 5* domain	4	0.0303	0.0617	Ebf1,Ptgs2,Prdm1,Il10
Rela	v-rel reticuloendotheliosis viral oncogene homolog A (avian)	6	0.0348	0.0671	Irf4,Il10,Ptgs2,Cd40,Slc1a2,Ccl12
Gata6	GATA binding protein 6	2	0.0353	0.0671	Bhlha15,Rbpjl
Ikzf1	IKAROS family zinc finger 1	2	0.0398	0.0709	Cd79a,Il10
Stat6	signal transducer and activator of transcription 6	2	0.0398	0.0709	Fcer2a,Csn2
Runx1	runt related transcription factor 1	2	0.0445	0.0769	Cd40,Cd79a
