# Supplementary material for: Effect of BAFF blockade on the B cell receptor repertoire and transcriptome in a mouse model of systemic lupus erythematosus
Source: Front Immunol. 2024 Jan 9;14:1307392. doi: 10.3389/fimmu.2023.1307392 (PMC10803406; doi:10.3389/fimmu.2023.1307392)
Supplement: Supplementary file 7 [file Table_6.xlsx]

## Sheet: Sheet1
Table S6. Results of gene set enrichment analysis with HALLMARK gene sets.
ES	Enrichment score for the gene set; that is, the degree to which this gene set is overrepresented at the top or bottom of the ranked list of genes in the expression dataset.
NES	Normalized enrichment score; that is, the enrichment score for the gene set after it has been normalized across analyzed gene sets.
FDR: qvalues	False discovery rate; that is, the estimated probability that the normalized enrichment score represents a false positive finding.
leading_edge	Displays the three statistics used to define the leading edge subset. Tags. The percentage of gene hits before (for positive ES) or after (for negative ES) the peak in the running enrichment score. This gives an indication of the percentage of genes contributing to the enrichment score. List. The percentage of genes in the ranked gene list before (for positive ES) or after (for negative ES) the p…
core_enrichment	core genes list
GeneSet	setSize	ES	NES	pvalue	p.adjust	qvalues	leading_edge	core_enrichment
HALLMARK_E2F_TARGETS	199	0.349388	1.55114	9.77077e-05	0.00488539	0.00452541	tags=65%, list=42%, signal=38%	Smc4/Prim2/Dck/Stmn1/Rpa1/Lbr/Cenpm/Cdkn2c/Nudt21/Cks2/Exosc8/H2ax/Lsm8/Usp1/Gins3/Xrcc6/Cdkn1b/Cdc25b/Ccne1/Msh2/Rpa2/Mxd3/Dut/Racgap1/Melk/Rad21/Rfc1/Plk1/Hmgb2/Ppm1d/Jpt1/Ezh2/Ccnb2/Diaph3/Rbbp7/Cdca8/Spag5/Cdk4/Tubb5/Birc5/Luc7l3/Spc24/Smc3/Wdr90/Hmgb3/Tra2b/Kif22/Aurka/Ccp110/Mcm7/Ube2s/Ube2t/Trp53/Cdc20/Ilf3/Rpa3/Mcm4/Ddx39a/Pole/E2f8/Slbp/Asf1b/Pttg1/Rad51c/Tacc3/Cbx5/Rnaseh2a/Lig1/Hmmr/To…
HALLMARK_INTERFERON_GAMMA_RESPONSE	186	-0.422454	-1.47349	0.00227446	0.0568615	0.0526717	tags=54%, list=39%, signal=33%	Ifitm3/Ube2l6/Mthfd2/Tdrd7/Eif2ak2/Psmb8/Ripk2/Stat3/Psme2/B2m/Dhx58/Pde4b/Cmklr1/Isg20/Nlrc5/C1s1/Oas2/Hif1a/Vcam1/Rsad2/Tap1/Irf1/Serping1/Cmpk2/Epsti1/Ifi35/Trafd1/Psmb9/Ptpn1/Tapbp/Ncoa3/Samhd1/Slc25a28/Mvp/Ifih1/Isg15/Sp110/Lysmd2/Ifit3/Il15ra/Stat1/P2ry14/St8sia4/Selp/Socs1/Nampt/Irf5/Ly6e/H2-Aa/Cfb/Il15/Upp1/Casp1/Lgals3bp/Bst2/Ido1/Btg1/Pim1/Ifi44l/Xcl1/Pla2g4a/Fgl2/Nfkbia/H2-DMa/Mx2/Socs…
HALLMARK_TNFA_SIGNALING_VIA_NFKB	195	-0.396923	-1.39118	0.00912837	0.124402	0.115235	tags=47%, list=31%, signal=33%	B4galt5/Pfkfb3/Smad3/Nr4a1/Dram1/Msc/Il15ra/Klf4/Slc2a3/Serpinb8/Fosl1/Vegfa/Sdc4/Junb/Inhba/Nampt/Dnajb4/Ifngr2/Ier3/Bhlhe40/Gadd45b/Efna1/Per1/Fosl2/Tnfaip8/Pmepa1/Cebpb/Rnf19b/Csf1/Trip10/Relb/Dennd5a/Ackr3/Marcks/Btg1/Il18/Fosb/Plk2/Zc3h12a/Fos/Ldlr/Nfkbia/Rhob/Irs2/Sgk1/Il1b/Ccnd1/Plau/Socs3/Il12b/Icam1/Cdkn1a/Ehd1/Bcl3/Serpine1/Nfkb2/Id2/Tnfaip3/Serpinb2/Nfil3/Plpp3/Birc3/Bcl2a1d/Edn1/Nfkbi…
HALLMARK_G2M_CHECKPOINT	195	0.296263	1.30778	0.00995213	0.124402	0.115235	tags=68%, list=41%, signal=40%	Rps6ka5/Mtf2/Meis1/Smc4/Efna5/Prim2/H2az2/H2bc12/Stmn1/Ss18/Lbr/Mapk14/Cdkn2c/Cks2/H2ax/Foxn3/Cdkn1b/Exo1/Cdc25b/Slc38a1/E2f2/Rpa2/Nsd2/Slc7a1/Racgap1/Sap30/Troap/Rad21/Plk1/Ccna2/Dtymk/Ccnf/Fbxo5/Jpt1/Bub3/Ezh2/Ccnb2/Pbk/Dbf4/Kif23/Cdk4/Cenpa/Ythdc1/Tfdp1/Birc5/Kmt5a/Hmgb3/Orc5/Pafah1b1/Tra2b/Kif22/Ndc80/E2f4/Dr1/Aurka/Cbx1/Upf1/Ube2s/Ube2c/Traip/Cdc20/Ilf3/Bub1/Wrn/Ddx39a/Amd1/Hira/Smc2/Odf2/Nu…
HALLMARK_INTERFERON_ALPHA_RESPONSE	93	-0.434695	-1.40818	0.0290698	0.290698	0.248278	tags=75%, list=44%, signal=42%	Lap3/Parp12/Trim12c/Ifitm2/Irf7/Irf9/Cmtr1/Ddx60/Parp14/Ogfr/Batf2/Trim25/Cd47/Cnp/Ifit2/Psme1/Stat2/Adar/Gmpr/Herc6/Parp9/Ifitm3/Ube2l6/Tdrd7/Eif2ak2/Tent5a/Psmb8/Ripk2/Psme2/B2m/Dhx58/Lpar6/Uba7/Isg20/C1s1/Mvb12a/Rsad2/Tap1/Irf1/Tmem140/Cmpk2/Epsti1/Ifi35/Trafd1/Psmb9/Slc25a28/Ifih1/Isg15/Sp110/Ifit3/Oas1a/Ly6e/Il15/Csf1/Casp1/Lgals3bp/Bst2/Ifi44l/Mx2/Procr/Cd74/Ifi44/Oasl1/Helz2/Ifi30/Plscr1/C…
HALLMARK_OXIDATIVE_PHOSPHORYLATION	195	0.273474	1.20718	0.0411772	0.343144	0.317859	tags=99%, list=70%, signal=30%	Bdh2/Pdp1/Decr1/Slc25a4/Suclg1/Acaa2/Mgst3/Rhot2/Cyb5a/Glud1/Ndufb2/Aldh6a1/Hccs/Fxn/Acadm/Cpt1a/Acaa1a/Bax/Pdhb/Atp5e/Mrpl34/Tomm22/Mrps30/Dlat/Uqcrh/Slc25a12/Uqcr10/AK157302/Vdac1/Hadha/Sucla2/Ndufb3/Mrps22/Idh3g/Cox7a2/Aifm1/Ndufc2/Atp5j/Ndufs1/Mrpl35/Atp5k/Ndufa2/Oxa1l/Surf1/Ndufa6/Casp7/Ldha/Pdha1/Dld/Ndufa4/Ndufb5/Ndufa7/Ndufs2/Slc25a20/Mrps11/Ndufa5/Timm50/Pmpca/Atp6v1g1/Ndufs4/Atp5g3/Sdhd…
HALLMARK_COAGULATION	131	-0.339971	-1.14677	0.205784	1	0.926316	tags=50%, list=36%, signal=32%	Olr1/Casp9/C1s1/Gda/Klf7/Mmp11/Serping1/Plat/Lamp2/C2/Adam9/Mst1/Lgmn/Pros1/Thbs1/Mmp2/Vwf/Mmp14/Itga2/S100a1/Gng12/C3/F10/Timp3/Gp1ba/C8g/Ang/Masp2/Csrp1/A2m/Cpn1/Cfb/Pf4/Gp9/Hmgcs2/Apoc1/F11/Mbl2/C9/Ctsh/Capn5/Plau/Rapgef3/Apoa1/C8a/Clu/Mmp7/F2rl2/Ctso/Serpine1/Htra1/Serpinb2/Fga/Fgg/Mmp10/Serpinc1/C8b/Hnf4a/Maff/F9/Plg/F13b/Acox2/Hrg/Itih1
HALLMARK_UNFOLDED_PROTEIN_RESPONSE	111	-0.348558	-1.15514	0.215333	1	0.926316	tags=45%, list=40%, signal=27%	Gosr2/Yif1a/Tatdn2/Psat1/Sec31a/Ero1a/Mthfd2/Rrp9/Nop56/Preb/Nop14/Ssr1/Nabp1/Iars/Slc30a5/Tspyl2/Hspa9/Sdad1/Stc2/Srpr/Wipi1/Slc7a5/Dnajc3/Ttc37/Spcs1/Hsp90b1/Calr/Pdia5/Vegfa/Srprb/Ern1/Gemin4/Asns/Cebpb/Serp1/Pdia6/Hspa5/Hyou1/Dnaja4/Bag3/Xbp1/Eif2ak3/Atf6/Slc1a4/Dnajb9/Edem1/Wfs1/Atf3/Chac1/Herpud1
HALLMARK_ALLOGRAFT_REJECTION	188	-0.323218	-1.12848	0.220413	1	0.926316	tags=32%, list=30%, signal=23%	Ccr5/Hcls1/Ctss/Stat1/Tlr1/Tgfb2/St8sia4/Il12rb1/Tlr3/Inhba/Socs1/Nlrp3/Ifngr2/Capg/Gpr65/Hdac9/H2-Aa/Il15/Ncf4/Csf1/Pf4/Il4/Mbl2/Lyn/Il18/Cfp/H2-Ea/H2-DMa/Dyrk3/Il1b/Prkcg/Cd74/Il12b/Icam1/Cd86/Ccr2/Cxcl9/Prkcb/Bcl3/Fgr/Ly86/Cd2/Ereg/Ptpn6/Ccr1/Irf8/Ccl5/Cd1d2/Nos2/Gzma/Cxcl13/Il10/Icosl/Il6/H2-DMb2/Cd40/Fcgr2b/Irf4/H2-Oa/H2-Ob/Cd79a
HALLMARK_APICAL_JUNCTION	194	-0.312044	-1.09386	0.281857	1	0.926316	tags=36%, list=34%, signal=24%	Itga10/Map3k20/Actg2/Vcl/Adam9/Myl9/Tspan4/Itgb1/Cldn5/Tgfbi/Mmp2/Vwf/Itga2/Cdh4/Sdc3/Vav2/Pcdh1/Nectin2/Arhgef6/Speg/Cd34/Alox8/Cadm3/Cdh3/Rsu1/Atp1a3/Crb3/Col9a1/Dsc3/Cdh11/Jup/Nrtn/Jam3/Cdh8/Calb2/Lima1/Nectin1/Skap2/Mvd/Sirpa/Nlgn3/Nectin3/Fscn1/Icam1/Cd86/Mpzl2/Src/Cd274/Adra1b/Cdh15/Cldn19/Madcam1/Nrap/Lama3/Cldn9/Actn3/Cd276/Lamc2/Syk/Cadm2/Amigo2/Itgb4/Ppp2r2c/Cldn6/Dsc1/Cldn7/Acta1/Cd209…
HALLMARK_MTORC1_SIGNALING	197	-0.310003	-1.08663	0.299459	1	0.926316	tags=49%, list=43%, signal=28%	Eif2s2/Pnp/Psma4/Tcea1/G6pdx/Cyp51/Stc1/Nmt1/Tuba4a/Ung/Dapp1/Pgk1/Dhcr24/Sqstm1/Sytl2/Tmem97/Aldoa/Qdpr/Tomm40/Itgb2/Psat1/Elovl6/Plod2/Slc6a6/Niban1/Nufip1/Ero1a/Mthfd2/Actr3/Fads2/Rrp9/Tpi1/Ufm1/Ssr1/Nfkbib/Canx/Eprs/Rab1a/Atp6v1d/Me1/Hspa9/Idi1/Prdx1/Insig1/Sord/Uso1/Pno1/Aldoa/Gsr/Slc7a5/Pfkl/M6pr/Lgmn/Ppp1r15a/P4ha1/Cxcr4/Cacybp/Ppa1/Phgdh/Slc2a1/Idh1/Hsp90b1/Calr/Slc2a3/Stip1/Hspd1/Hspe1/N…
HALLMARK_COMPLEMENT	185	-0.309625	-1.08071	0.308026	1	0.926316	tags=40%, list=19%, signal=32%	Irf1/Serping1/Cd40lg/Plat/Lamp2/Gngt2/C2/Dusp5/Fdx1/Psmb9/Adam9/Lgmn/Zfpm2/Grb2/Pla2g7/Mmp14/Lipa/Pik3cg/Sh2b3/C3/F5/Ctss/F10/Gp1ba/Prcp/Ctsd/Ang/Csrp1/Prkcd/Cd36/Cfb/Cebpb/Ctsc/Gp9/Apoc1/Casp1/C9/Pcsk9/Lyn/Gca/Ctsh/Mmp12/Pim1/L3mbtl4/Kcnip3/Pla2g4a/Hspa5/Cdh13/Clu/Ehd1/Ctso/Src/Serpine1/Casp4/Tnfaip3/Serpinb2/Mt3/Ccl5/Plscr1/Serpinc1/Gzma/Hnf4a/Maff/Plg/Cda/Cdk5r1/Kynu/Il6/Plaur/Adra2b/Itih1/Apo…
HALLMARK_XENOBIOTIC_METABOLISM	195	-0.306434	-1.07402	0.321814	1	0.926316	tags=34%, list=32%, signal=23%	Pros1/Bcar1/Slc35b1/Ssr3/Ninj1/Arg2/Gstm4/Slc46a3/Vnn1/Idh1/Gss/Dhrs1/F10/Tgfb2/Fah/Maoa/Ttpa/Cyp26a1/Dcxr/Tmem176b/Shmt2/Pemt/Abhd6/Cd36/Abcd2/Cfb/Ddt/Angptl3/Jup/Upp1/Gstt2/F11/Mbl2/Slc22a1/Ptges/Tdo2/Acox3/Rap1gap/Arg1/Aldh2/Atoh8/Gnmt/Serpine1/Slc6a12/Id2/Irf8/Hmox1/G6pc/Tpst1/Hnf4a/Upb1/Vtn/Plg/Gad1/Fetub/Cda/Kynu/Aldh3a1/Fabp1/Cyp17a1/Pycr1/Cyp2c55/Acox2/Hrg/Itih1/Gckr/Serpina6
HALLMARK_INFLAMMATORY_RESPONSE	190	-0.306484	-1.07124	0.32321	1	0.926316	tags=24%, list=19%, signal=19%	Lyn/Ptafr/Il18/Clec5a/Ccr7/Ldlr/Nfkbia/Ptgir/Il1b/Prok2/Il12b/Icam1/Msr1/Cdkn1a/Cxcl9/Tnfsf10/Irak2/Ahr/Serpine1/Cybb/Has2/Lta/Rgs1/Ereg/Slc7a2/Edn1/Ccl5/Ccrl2/Aplnr/Cxcl10/Il1a/Ccl20/Slc1a2/Tnfsf15/Cxcl11/Il10/Icosl/Tacr3/Il6/Hbegf/Cd40/Lamp3/Plaur/Vip/Ffar2
HALLMARK_IL6_JAK_STAT3_SIGNALING	85	-0.325772	-1.04166	0.382878	1	0.926316	tags=36%, list=34%, signal=24%	Tnfrsf1b/Il1r1/Ptpn1/Il2rg/Acvr1b/Grb2/Il15ra/Stat1/Il12rb1/Socs1/Il13ra1/Ifngr2/A2m/Cd36/Csf1/Pf4/Pim1/Il1b/Socs3/Cxcl9/Cd38/Ccr1/Hmox1/Cxcl10/Cxcl13/Csf2/Cxcl2/Cxcl11/Jun/Il6/Il9r
HALLMARK_ESTROGEN_RESPONSE_LATE	187	0.241554	1.05782	0.401678	1	0.926316	tags=21%, list=15%, signal=18%	Tpsb2/Calcr/Npy1r/Unc13b/Klk11/Ovol2/Cav1/Gjb3/Tnnc1/Hr/Ret/Celsr2/Ccn5/Nab2/Rapgefl1/Mdk/Perp/Scube2/Myb/Il17rb/Slc27a2/Slc29a1/Mapk13/Fkbp5/Slc16a1/Tpbg/Kcnk5/Tob1/Plxnb1/Gal/Xrcc3/Mest/Igfbp4/Slc9a3r1/Ltf/Llgl2/Car12/Jak2/Tpd52l1
HALLMARK_KRAS_SIGNALING_UP	196	-0.289742	-1.01573	0.438919	1	0.926316	tags=21%, list=18%, signal=17%	Spon1/Adgrl4/Ppbp/Tmem100/Il1b/Plau/Gadd45g/Arg1/Gpnmb/Tspan1/Tph1/Mpzl2/Ptprr/Id2/Prkg2/Tnfaip3/Tspan7/Ereg/Birc3/Trib1/Irf8/Cd37/Bmp2/Mmp10/Hkdc1/Lat2/Cxcl10/Aldh1a3/St6gal1/Csf2/Slpi/Ccl20/Sox9/Reln/Hbegf/Plaur/Prdm1/H2bc3/Ptgs2/Snap91/Pcp4
HALLMARK_HYPOXIA	196	-0.288797	-1.01242	0.446486	1	0.926316	tags=47%, list=39%, signal=29%	Dpysl4/Mif/Adm/Slc6a6/P4ha2/Nagk/Ero1a/Tiparp/Tpi1/Ext1/Rora/Slc25a1/Ppfia4/Stbd1/Angptl4/Tgm2/Isg20/Lxn/Klf7/Tpst2/Hexa/Stc2/Aldoa/Ndst1/Siah2/Tgfb3/Pfkl/Zfp36/Gpc1/Galk1/Akap12/Ppp1r15a/P4ha1/Cxcr4/Grhpr/Pam/Tgfbi/Gys1/Igfbp3/Pfkfb3/Atp7a/Slc2a1/Hdlbp/Sdc3/Tktl1/Rbpj/Slc2a3/Large1/Vegfa/Sdc4/Pdk1/Cited2/Ak4/Ier3/Bhlhe40/Efna1/Fosl2/Mt1/Pygm/S100a4/Cavin3/Ackr3/Aldoc/Pgam2/Edn2/Btg1/Pim1/Rragd/F…
HALLMARK_KRAS_SIGNALING_DN	175	-0.291533	-1.01387	0.449672	1	0.926316	tags=26%, list=19%, signal=21%	Clstn3/Fgf16/Lgals7/Sncb/Thnsl2/Ifi44l/Prodh/Tlx1/Mx2/Sgk1/Clps/Il12b/Tfcp2l1/Serpina10/Tnni3/Slc6a3/Hc/Egf/Serpinb2/Kcne2/Cpeb3/Edn1/Ccr8/Ckm/Sox10/Smpx/Scn10a/Myot/Abcb11/Cdh16/Ambn/Dlk2/Fggy/Msh5/Slc5a5/Slc12a3/Gp2/Grid2/Tgm1/Calm4/Coq8a/Klhdc8a/Cyp39a1/Snn/Myh7/Atp6v1b1
HALLMARK_CHOLESTEROL_HOMEOSTASIS	71	-0.309293	-0.967007	0.530193	1	0.926316	tags=20%, list=19%, signal=16%	Lpl/Ldlr/Mvd/Errfi1/Gstm7/Cpeb2/Clu/Fabp5/Trp53inp1/Chka/Nfil3/Plscr1/Atf3/Plaur
HALLMARK_NOTCH_SIGNALING	32	-0.352808	-0.964912	0.538462	1	0.926316	tags=44%, list=36%, signal=28%	Fzd1/Jag1/Notch2/Dtx2/Hes1/Dtx4/Heyl/Dll1/Maml2/Fzd7/St3gal6/Ccnd1/Notch3/Dtx1
HALLMARK_IL2_STAT5_SIGNALING	197	-0.272315	-0.954524	0.583784	1	0.926316	tags=32%, list=30%, signal=23%	Syt11/S100a1/Slc29a2/Map6/Sh3bgrl2/Myo1c/Capn3/Slc2a3/Praf2/Fah/Cdcp1/Cd81/Selp/Socs1/Cyfip1/Capg/Bhlhe40/Gadd45b/Gpr65/Spry4/Csf1/Ikzf4/Galm/Prnp/Ctsz/Dennd5a/Pim1/Rragd/Adam19/Fgl2/Cish/Socs2/Syngr2/Rhob/Batf/Cd86/Tnfsf10/F2rl2/Hk2/Xbp1/Ahr/Wls/Itgae/Nfil3/Aplp1/Penk/Ckap4/Tnfrsf8/Irf8/Plscr1/Tlr7/Tnfrsf4/Bmp2/Serpinc1/Cxcl10/Maff/Myo1e/Coch/Csf2/Il10/Swap70/Irf4/Cd83/Cd79b
HALLMARK_BILE_ACID_METABOLISM	107	-0.285224	-0.938133	0.59065	1	0.926316	tags=18%, list=19%, signal=14%	Lipe/Pex11a/Pipox/Apoa1/Tfcp2l1/Gnmt/Aldh8a1/Soat2/Bmp6/Dio1/Agxt/Abca5/Ttr/Rxrg/Abcg8/Cyp39a1/Bcar3/Cyp8b1/Serpina6
HALLMARK_MYC_TARGETS_V2	58	-0.294847	-0.896031	0.641509	1	0.926316	tags=69%, list=47%, signal=36%	Nip7/Ddx18/Pus1/Tbrg4/Slc19a1/Aimp2/Tfb2m/Myc/Nolc1/Farsa/Wdr74/Supv3l1/Pa2g4/Ung/Ppan/Wdr43/Mrto4/Tmem97/Utp20/Phb/Bysl/Ipo4/Grwd1/Pes1/Rabepk/Rrp9/Nop56/Rrp12/Las1l/Nop2/Pprc1/Sord/Nop16/Mybbp1a/Slc29a2/Hspd1/Hspe1/Srm/Gnl3/Hk2
HALLMARK_PANCREAS_BETA_CELLS	28	-0.311697	-0.826553	0.730548	1	0.926316	tags=29%, list=22%, signal=22%	Dcx/Syt13/Foxa2/Pcsk1/Pak3/Abcc8/Gcg/Gck
HALLMARK_ANGIOGENESIS	36	0.252787	0.852866	0.755639	1	0.926316	tags=14%, list=11%, signal=12%	Cxcl5/Spp1/Lum/Col3a1/Prg2
HALLMARK_UV_RESPONSE_DN	144	0.213066	0.906752	0.76	1	0.926316	tags=35%, list=30%, signal=25%	Cap2/Cav1/Arhgef9/Irs1/Col11a1/Tgfbr3/Col3a1/Gcnt1/Mgmt/Rasa2/Ptprm/Fhl2/Fbln5/Anxa2/Bdnf/Fyn/Inpp4b/Celf2/Slc22a18/Efemp1/Nek7/Magi2/Atp2b1/Rgs4/Add3/Mapk14/Runx1/Pmp22/Ptgfr/Nfkb1/Igfbp5/Cdon/Cdkn1b/Slc7a1/Sipa1l1/Col1a1/Dbp/Dmac2l/Akt3/Mta1/Cdk13/Wdr37/Ythdc1/Scaf8/Smad7/Nipbl/Atxn1/Phf3/Adora2b/Ddah1
HALLMARK_MYC_TARGETS_V1	197	0.208709	0.925534	0.766234	1	0.926316	tags=99%, list=73%, signal=27%	C1qbp/Ap3s1/Gm4705/Usp1/Xrcc6/Dut/Mrpl9/Srpk1/Snrpg/Ccna2/Tufm/Tardbp/Bub3/Cdk4/Tfdp1/Eef1b2/Acp1/Ncbp1/Rplp0/Tra2b/Rps10/Hdac2/Pabpc1/Hdgf/Mcm7/Exosc7/Snrpb2/Rps3/Cdc20/Srsf7/Mcm4/Gm10146/Fam120a/Prps2/Lsm2/Hnrnpr/Pabpc4/Sf3a1/Dhx15/Trim28/Ssb/Uba2/Rpl18/Srsf1/Pcna/Srsf3/Syncrip/Snrpd1/Smarcc1/Dek/Cbx3/Ncbp2/Rack1/Vdac1/Hnrnpu/Rps5/Glo1/Eif4e/Kpnb1/Cstf2/H2az1/Cdc45/Eif3j1/Tyms/Hnrnpc/Ranbp1/Eif…
HALLMARK_PEROXISOME	100	-0.261265	-0.852333	0.769143	1	0.926316	tags=11%, list=19%, signal=9%	Pex11a/Slc25a19/Alb/Cel/Crabp2/Dio1/Abcc8/Ttr/Rxrg/Cacna1b/Serpina6
HALLMARK_APICAL_SURFACE	44	-0.275546	-0.801801	0.77628	1	0.926316	tags=36%, list=6%, signal=34%	Sulf2/Tmem8b/Mal/Slc2a4/App/Lypd3/Il2rg/Dcbld2/Ntng1/Pcsk9/Lyn/Afap1l2/Rhcg/Slc22a12/Plaur/Hspb1
HALLMARK_TGF_BETA_SIGNALING	53	-0.269064	-0.805051	0.795134	1	0.926316	tags=30%, list=33%, signal=20%	Ppp1r15a/Thbs1/Eng/Wwtr1/Smad3/Skil/Junb/Ifngr2/Pmepa1/Bmpr1a/Id1/Smad6/Serpine1/Id2/Bmp2/Bcar3
HALLMARK_MYOGENESIS	198	-0.244376	-0.856651	0.807359	1	0.926316	tags=18%, list=18%, signal=15%	Kcnh1/Gaa/Des/Syngr2/Cdh13/Clu/Cdkn1a/Adam12/Chrnb1/Mybph/Myl4/Tnni2/Hrc/Ckm/Fabp3/Sspn/Aplnr/Actn3/Hspb8/Myom2/Sgca/Myh3/Itgb4/Tnnt3/Cacna1h/Hbegf/Myoz1/Cav3/Tnnc2/Mef2c/Myh7/Pvalb/Acta1/Myl1/Myh4
HALLMARK_ESTROGEN_RESPONSE_EARLY	194	0.204014	0.898758	0.855263	1	0.926316	tags=19%, list=15%, signal=16%	Calcr/Npy1r/Kcnk15/Mpped2/Ovol2/Krt15/Hr/Ret/Celsr2/Greb1/Ccn5/Rapgefl1/Tubb2b/Myb/Retreg1/Il17rb/Slc27a2/Lrig1/Bcl11b/Ttc39a/Fkbp5/Zfp185/Aqp3/Klf10/Slc16a1/Fhl2/Adcy1/Tpbg/Kcnk5/Tob1/Rara/Slc1a1/Igfbp4/Slc9a3r1/Car12/Jak2/Tpd52l1
HALLMARK_P53_PATHWAY	199	-0.222974	-0.781898	0.91766	1	0.926316	tags=35%, list=36%, signal=22%	Tap1/Tax1bp3/Retsat/Aen/Slc19a2/Trafd1/Zfp36l1/Osgin1/Cebpa/Cdkn2a/Phlda3/Ppp1r15a/Acvr1b/Ninj1/Trp63/Cd82/Clca2/Rhbdf2/Sec61a1/Dram1/Rxra/Gm2a/Klf4/Plxnb2/Traf4/Cd81/Fbxw7/Fuca1/Ctsd/Socs1/Zfp365/Eps8l2/Ier3/Dcxr/Alox8/Ptpn14/Cgrrf1/Rnf19b/S100a4/H1f2/Upp1/Casp1/Serpinb5/Btg1/Plk2/Fos/Procr/Cdh13/Ralgds/Cdkn1a/Tm4sf1/Sesn1/Ifi30/Ada/Slc3a2/Plk3/Rrad/Hmox1/Bmp2/Slc7a11/Il1a/Atf3/Itgb4/Cdk5r1/Jun/…
HALLMARK_PROTEIN_SECRETION	94	-0.222342	-0.719477	0.948837	1	0.926316	tags=44%, list=41%, signal=26%	Sec22b/Rer1/Tmx1/Vamp3/Copb2/Ppt1/Ergic3/Krt18/Arfgef2/Egfr/Gosr2/Yipf6/Sec31a/Tmed10/Arcn1/Dst/Rab9/Snap23/Cope/Clcn3/Lamp2/Uso1/Ica1/Vps45/Bnip3/Scamp1/M6pr/Gbf1/Pam/Bet1/Atp7a/Ctsc/Stx7/Snx2/Arfgap3/Gla/Cd63/Lman1/Sec24d/Sspn/Atp6v1b1
HALLMARK_HEDGEHOG_SIGNALING	35	-0.23007	-0.640735	0.950413	1	0.926316	tags=20%, list=17%, signal=17%	Rtn1/Hey1/Nrp2/Pml/Unc5c/Plg/Cdk5r1
HALLMARK_REACTIVE_OXIGEN_SPECIES_PATHWAY	48	-0.201703	-0.596965	0.977543	1	0.926316	tags=40%, list=41%, signal=23%	Atox1/Fes/Sod2/Txn1/Egln2/Ftl1/Abcc1/Sbno2/Prdx1/Gsr/Nqo1/Lsp1/Junb/Srxn1/Txnrd1/Prnp/Selenos/Hhex/Prdx4
HALLMARK_WNT_BETA_CATENIN_SIGNALING	42	0.183308	0.645874	0.981343	1	0.926316	tags=12%, list=13%, signal=10%	Wnt1/Lef1/Tcf7/Ptch1/Axin2
HALLMARK_APOPTOSIS	159	-0.196825	-0.677578	0.992291	1	0.926316	tags=13%, list=17%, signal=11%	Rhob/Il1b/Ccnd1/Clu/Cdkn1a/H1f0/Tnfsf10/Casp4/Cd38/Cd2/Ereg/Birc3/Hmox1/Bmp2/Ifnb1/Il1a/Atf3/Cth/Jun/Il6/Hspb1
HALLMARK_GLYCOLYSIS	199	-0.194793	-0.683076	0.992416	1	0.926316	tags=41%, list=39%, signal=25%	Dpysl4/Plod2/Mif/P4ha2/Ero1a/Pkm/Idua/Gfpt1/Tpi1/Ext1/Pcx/Pgam1/Pgls/Hs2st1/Ppfia4/Angptl4/Me1/Nol3/Isg20/Glce/Agrn/Aldh9a1/B4galt4/Galk2/Gusb/Stc2/Cln6/Aldoa/Alg1/Mertk/Gmppb/Gpc1/Galk1/Chpf/Agl/P4ha1/Aldh7a1/Cxcr4/Bik/Pam/Tgfbi/Gys1/Igfbp3/Idh1/B3gnt3/Hdlbp/Sdc3/Plod1/Slc25a10/Tktl1/Vegfa/Bpnt1/Ang/Cited2/Il13ra1/Ak4/Ier3/Gmppa/Pgam2/Fbp2/Elf3/Capn5/Lct/Rragd/Fut8/Hspa5/Irs2/Hs6st2/Hk2/Lhpp/Nds…
HALLMARK_EPITHELIAL_MESENCHYMAL_TRANSITION	192	-0.184298	-0.645365	0.996757	1	0.926316	tags=33%, list=33%, signal=22%	Cald1/Gpc1/Itga5/Nnmt/Oxtr/Fermt2/Myl9/Thbs1/Itgb1/Tgfbi/Mmp2/Mmp14/Igfbp3/Itga2/Plod1/Tpm2/Timp3/Vegfc/Vegfa/Sdc4/Fuca1/Inhba/Anpep/Capg/Serpinh1/Postn/Gadd45b/Pmepa1/Lamc1/Il15/Colgalt1/Fzd8/Cdh11/Spock1/Gm21451/Fstl3/Gja1/Fap/Rhob/Msx1/Adam12/Snai2/Serpine2/Serpine1/Id2/Htra1/Tnfaip3/Cdh2/Aplp1/Edil3/Lama3/Dkk1/Lamc2/Gem/Fbn2/Lrrc15/Ccn1/Jun/Areg/Il6/Pthlh/Plaur/Crlf1
HALLMARK_SPERMATOGENESIS	118	-0.179533	-0.598912	0.99774	1	0.926316	tags=12%, list=18%, signal=10%	Pacrg/Pomc/Nphp1/Tnni3/Prm2/Tssk2/Art3/H1f6/Clvs1/Gad1/Adam2/Ddx25/Dmc1/Snap91
HALLMARK_ADIPOGENESIS	200	-0.118441	-0.416109	1	1	0.926316	tags=43%, list=44%, signal=24%	Agpat3/Taldo1/Mrap/Samm50/Bcl2l13/Aco2/Slc27a1/Cox6a1/Mrpl15/Grpel1/Sdhb/Uqcrq/Ubc/Etfb/Jagn1/Riok3/Coq5/Nmt1/Cpt2/Por/Map4k3/Col4a1/Ak2/Rmdn3/Tank/Aldoa/Cd151/Ghitm/Qdpr/Pex14/Mccc1/Elovl6/Stom/Phyh/Mtarc2/Mylk/Slc25a1/Pim3/Preb/Bckdha/Nabp1/Cavin2/Prdx3/Ubqln1/Angptl4/Me1/Mgll/Apoe/Retsat/Aldoa/Ywhag/Pfkl/Atl2/Angpt1/Rab34/Pfkfb3/Acadl/Fzd4/Cyp4b1/Itga7/Idh1/C3/Lifr/Slc25a10/Cmbl/Enpp2/Fah/Sowa…
HALLMARK_ANDROGEN_RESPONSE	96	-0.174609	-0.566647	1	1	0.926316	tags=42%, list=35%, signal=27%	Dbi/Plpp1/Ncoa4/Rrp12/B2m/Idi1/Insig1/Sord/Ptpn21/Actn1/Adamts1/Gsr/Mertk/Uap1/Hpgd/Akap12/Ptk2b/Krt8/Mak/Pgm3/Homer2/Lifr/Slc26a2/Tnfaip8/Pmepa1/Spdef/Tmprss2/Zmiz1/Nkx3-1/Hsd17b14/Ube2j1/Sgk1/Ccnd1/H1f0/Lman1/Sec24d/Azgp1/Dnajb9/Aldh1a3/Ell2
HALLMARK_DNA_REPAIR	148	0.131924	0.562952	1	1	0.926316	tags=97%, list=70%, signal=29%	Ak3/Taf9/Ercc1/Tsg101/Nudt21/Mpc2/Dgcr8/Nfx1/Xpc/Rpa2/Dut/Polb/Eif1b/Polh/Pde6g/Taf1c/Rad52/Taf12/Supt4a/Polr2j/Polr1d/Ddb2/Snapc5/Ell/Srsf6/Nt5c/Trp53/Sdcbp/Rpa3/Zfp707/Usp11/Cetn2/Ercc2/Rad51/Smad5/Gtf2a2/Arl6ip1/Sf3a3/Rae1/Lig1/Nelfb/Dguok/Taf10/Pcna/Rbx1/Gtf2h3/Dad1/Rnmt/Ncbp2/Gtf2b/Cstf3/Nelfcd/Rala/Tarbp2/Dctn4/Polr2d/Pola2/Tyms/Pold3/Polr2g/Ercc4/Brf2/Surf1/Aaas/Pola1/Aprt/Polr1h/Ercc3/Itp…
HALLMARK_FATTY_ACID_METABOLISM	152	-0.11456	-0.393111	1	1	0.926316	tags=34%, list=42%, signal=20%	Cpt2/Fh1/Mlycd/Psme1/Dhcr24/Cbr3/Cryz/Gabarapl1/Aldoa/Bckdhb/Nsdhl/Mif/Ube2l6/Acadvl/Nbn/Odc1/Me1/Mgll/Suclg2/Nthl1/Idi1/Aldh9a1/Gstz1/Retsat/Pcbd1/Aldoa/Ostc/Apex1/Hpgd/Eci1/Acsl1/Hsd17b11/Grhpr/Acadl/Vnn1/Idh1/Acsm3/Maoa/Ltc4s/Erp29/Cd36/Hmgcs2/Aadat/Tdo2/Hsp90aa1/Cel/Rdh1/Cyp4a10/Hsph1/Cd1d2/Aldh3a1/Fabp1
HALLMARK_HEME_METABOLISM	186	0.121202	0.530954	1	1	0.926316	tags=42%, list=39%, signal=26%	Aqp3/Cast/Tspan5/Kat2b/Nek7/Ranbp10/Foxj2/Acsl6/Vezf1/Ftcd/Mxi1/Rcl1/Endod1/Ezh1/Rbm38/Epor/Klf1/Ccnd3/Add1/Selenbp1/E2f2/Glrx5/Cpox/Slc30a10/Mgst3/Mpp1/Slc11a2/Cdr2/Aldh6a1/Ucp2/Mboat2/Rhd/Kdm7a/Kel/Arl2bp/Rbm5/Lrp10/Fbxo9/Foxo3/Pdzk1ip1/Epb41/Ccdc28a/Nfe2/Hdgf/Ubac1/Slc6a9/Sdcbp/Narf/Rnf19a/Uros/Prdx2/Dcun1d1/Dmtn/Mkrn1/Gata1/Pigq/Tnrc6b/Tal1/Trim10/Sidt2/Ermap/Ypel5/AK157302/Cat/Cdc27/Marchf2/…
HALLMARK_MITOTIC_SPINDLE	199	0.154233	0.684734	1	1	0.926316	tags=54%, list=40%, signal=33%	Smc4/Rasa2/Ranbp9/Mid1/Klc1/Ssh2/Nck2/Map3k11/Rasa1/Cyth2/Akap13/Pif1/Sptan1/Sun2/Arhgef3/Nck1/Arhgap4/Alms1/Katnb1/Nin/Plekhg2/Ezr/Cntrob/Net1/Racgap1/Rfc1/Plk1/Tsc1/Flnb/Rhot2/Hook3/Rictor/Fbxo5/Kif3b/Ccnb2/Kif3c/Kif23/Arhgap10/Anln/Kptn/Sptbn1/Birc5/Rapgef5/Ect2/Smc3/Ppp4r2/Pxn/Wasf2/Dock2/Pafah1b1/Pcm1/Actn4/Kif22/Cntrl/Ndc80/Dync1h1/Csnk1d/Abi1/Synpo/Aurka/Epb41/Llgl1/Bub1/Ckap5/Apc/Mark4/Nu…
HALLMARK_PI3K_AKT_MTOR_SIGNALING	105	0.101917	0.416287	1	1	0.926316	tags=24%, list=29%, signal=17%	Pitx2/Fasl/Fgf22/Lck/Rptor/Fgf6/Gngt1/Sfn/Plcg1/Cdkn1b/Nck1/Cab39/Ddit3/Prkag1/Smad2/Csnk2b/Arpc3/Ppp2r1b/Cdk4/Hras/Gsk3b/Pin1/Grk2/Mknk2/Rps6ka3
HALLMARK_UV_RESPONSE_UP	154	-0.125121	-0.430065	1	1	0.926316	tags=12%, list=19%, signal=10%	Lyn/Btg1/Fosb/Fos/Nfkbia/Rhob/Msx1/Icam1/Nkx2-5/Htr7/Chka/Slc6a12/Mapk8ip2/Rrad/Hmox1/Bmp2/Atf3/Tacr3/Il6
